# Supplementary material for: A Review on the Marek’s Disease Outbreak and Its Virulence-Related meq Genovariation in Asia between 2011 and 2021
Source: Animals (Basel). 2022 Feb 22;12(5):540. doi: 10.3390/ani12050540 (PMC8908813; doi:10.3390/ani12050540)
Supplement: Supplementary file 1 [file animals-12-00540-s001.zip]

Archive with 1 entries (1 files):
- animals-1570101-supplementary.xlsx
