# Supplementary material for: A Review on the Marek’s Disease Outbreak and Its Virulence-Related meq Genovariation in Asia between 2011 and 2021
Source: Animals (Basel). 2022 Feb 22;12(5):540. doi: 10.3390/ani12050540 (PMC8908813; doi:10.3390/ani12050540)
Supplement: Supplementary file 1 [file animals-12-00540-s001.zip › animals-1570101-supplementary.xlsx]

## Sheet: Sheet1
Supplementary Table S1. meq sequential information of MDV strains used in this study
>2011-2012 China HNGS101
ATGTCTCAGGAGCCAGAGCCGGGCGCTATGCCCTACAGTCCCGCTGACGATCCGTCCCCCCTCGATCTTTCTCTCGGGTCGACTTCGAGACGGAAAAAAAGGAAAAGTCACGACATCCCCAACAGCCCCTCCAAACACCCCTTCCCTGACGGCCTATCTGAGGAGGAGAAACAGAAGCTGGAAAGGAGGAGAAAAAGGAATCGTGACGCCGCTCGGAGAAGACGCAGGGAGCAGACGTACTATGTAGACAAACTCCATGAAGCATGTGAAGAGCTGCAGAGGGCCAATGAACACCTACGTAAGGAAATTCGAGATCTAAGGACTGAGTGCACGTCCCTGCGTGCACAGTTGGCTTGTCATGAGCCAGTTTGCCCTATGGCGGTACCCCTAACGGTGACC…
>2011-2012 China HNGS201
ATGTCTCAGGAGCCAGAGCCGGGCGCTATGCCCTACAGTCCCGCTGACGATCCGTCCCCCCTCGATCTTTCTCTCGGGTCGACTTCGAGACGGAAAAAAAGGAAAAGTCACGACATCCCCAACAGCCCCTCCAAACACCCCTTCCCTGACGGCCTATCTGAGGAGGAGAAACAGGAGCTGGAAAGGAGGAGAAAAAGGAATCGTGACGCCTCTCGGAGAAGACGCAGGGAGCAGACGGACTATGTAGACAAACTCCATGAAGCATGTGAAGAGCTGCAGAGGGCCAATGAACACCTACGTAAGGAAATTCGAGATCTAAGGACTGAGTGCACGTCCCTGCGTGTACAGTTGGCTTGTCATGAGCCAGTTTGCCCTATGGCGGTACCCCTAACGGTGACC…
>2011-2012 China HNGS206
ATGTCTCAGGAGCCAGAGCCGGGCGCTATGCCCTACAGTCCCGCTGACGATCCGTCCCCCCTCGATCTTTCTCTCGGGTCGACTTCGAGACGGAAAAAAAGGAAAAGTCACGACATCCCCAACAGCCCCTCCAAACACCCCTTCCCTGACGGCCTATCTGAGGAGGAGAAACAGAAGCTGGAAAGGAGGAGAAAAAGGAATCGTGACGCCGCTCGGAGAAGACGCAGGGAGCAGACGTACTATGTAGACAAACTCCATGAAGCATGTGAAGAGCTGCAGAGGGCCAATGAACACCTACGTAAGGAAATTCGAGATCTAAGGACTGAGTGCACGTCCCTGCGTGCACAGTTGGCTTGTCATGAGCCAGTTTGCCCTATGGCGGTACCCCTAACGGTGACC…
>2011-2012 China HNLC107
ATGTCTCAGGAGCCAGAGCCGGGCGCTATGCCCTACAGTCCCGCTGACGATCCGTCCCCCCTCGATCTTTCTCTCGGGTCGACTTCGAGACGGAAAAAAAGGAAAAGTCACGACATCCCCAACAGCCCCTCCAAACACCCCTTCCCTGACGGCCTATCTGAGGAGGAGAAACAGAAGCTGGAAAGGAGGAGAAAAAGGAATCGTGACGCCGCTCGGAGAAGACGCAGGGAGCAGACGTACTATGTAGACAAACTCCATGAAGCATGTGAAGAGCTGCAGAGGGCCAATGAACACCTACGTAAGGAAATTCGAGATCTAAGGACTGAGTGCACGTCCCTGCGTGCACAGTTGGCTTGTCATGAGCCAGTTTGCCCTATGGCGGTACCCCTAACGGTGACC…
>2011-2012 China HNLC202
ATGTCTCAGGAGCCAGAGCCGGGCGCTATGCCCTACAGTCCCGCTGACGATCCGTCCCCCCTCGATCTTTCTCTCGGGTCGACTTCGAGACGGAAAAAAAGGAAAAGTCACGACATCCCCAACAGCCCCTCCAAACACCCCTTCCCTGACGGCCTATCTGAGGAGGAGAAACAGAAGCTGGAAAGGAGGAGAAAAAGGAATCGTGACGCCGCTCGGAGAAGACGCAGGGAGCAGACGTACTATGTAGACAAACTCCATGAAGCATGTGAAGAGCTGCAGAGGGCCAATGAACACCTACGTAAGGAAATTCGAGATCTAAGGACTGAGTGCACGTCCCTGCGTGCACAGTTGGCTTGTCATGAGCCAGTTTGCCCTATGGCGGTACCCCTAACGGTGATC…
>2011-2012 China HNLC203
ATGTCTCAGGAGCCAGAGCCGGGCGCTATGCCCTACAGTCCCGCTGACGATCCGTCCCCCCTCGATCTTTCTCTCGGGTCGACTTCGAGACGGAAAAAAAGGAAAAGTCACGACATCCCCAACAGCCCCTCCAAACACCCCTTCCCTGACGGCCTATCTGAGGAGGAGAAACAGAAGCTGGAAAGGAGGAGAAAAAGGAATCGTGACGCCGCTCGGAGAAGACGCAGGGAGCAGACGTACTATGTAGACAAACTCCATGAAGCATGTGAAGAGCTGCAGAGGGCCAATGAACACCTACGTAAGGAAATTCGAGATCTAAGGACTGAGTGCACGTCCCTGCGTGCACAGTTGGCTTGTCATGAGCCAGTTTGCCCTATGGCGGTACCCCTAACGGTGACC…
>2011-2012 China HNLC304
ATGTCTCAGGAGCCAGAGCCGGGCGCTATGCCCTACAGTCCCGCTGACGATCCGTCCCCCCTCGATCTTTCTCTCGGGTCGACTTCGAGACGGAAAAAAAGGAAAAGTCACGACATCCCCAACAGCCCCTCCAAACACCCCTTCCCTGACGGCCTATCTGAGGAGGAGAAACAGAAGCTGGAAAGGAGGAGAAAAAGGAATCGTGACGCCTCTCGGAGAAGACGCAGGGAGCAGACGGACTATGTAGACAAACTCCATGAAGCATGTGAAGAGCTGCAGAGGGCCAATGAACACCTACGTAAGGAAATTCGAGATCTAAGGACTGAGTGCACGTCCCTGCGTGTACAGTTGGCTTGTCATGAGCCAGTTTGCCCTATGGCGGTACCCCTAACGGTGACC…
>2011-2012 China HNLC401
ATGTCTCAGGAGCCAGAGCCGGGCGCTATGCCCTACAGTCCCGCTGACGATCCGTCCCCCCTCGATCTTTCTCTCGGGCCGACTTCGAGACGGAAAAAAAGGAAAAGTCACGACATCCCCAACAGCCCCTCCAAACACCCCTTCCCTGACGGCCTATCTGAGGAGGAGAAACAGAAGCTGGAAAGGAGGAGAAAAAGGAATCGTGACGCCGCTCGGAGAAGACGCAGGGAGCAGACGTACTATGTAGACAAACTCCATGAAGCATGTGAAGAGCTGCAGAGGGCCAATGAACACCTACGTAAGGAAATTCGAGATCTAAGGACTGAGTGCACGTCCCTGCGTGCACAGTTGGCTTGTCATGAGCCAGTTTGCCCTATGGCGGTACCCCTAACGGTGACC…
>2011-2012 China HNLC502
ATGTCTCAGGAGCCAGAGCCGGGCGCTATGCCCTACAGTCCCGCTGACGATCCGTCCCCCCTCGATCTTTCTCTCGGGTCGACTTCGAGACGGAAAAAAAGGAAAAGTCACGACATCCCCAACAGCCCCTCCAAACACCCCTTCCCTGACGGCCTATCTGAGGAGGAGAAACAGAAGCTGGAAAGGAGGAGAAAAAGGAATCGTGACGCCGCTCGGAGAAGACGCAGGGAGCAGACGTACTATGTAGACAAACTCCATGAAGCATGTGAAGAGCTGCAGAGGGCCAATGAACACCTACGTAAGGAAATTCGAGATCTAAGGACTGAGTGCACGTCCCTGCGTGCACAGTTGGCTTGTCATGAGCCAGTTTGCCCTATGGCGGTACCCCTAACGGTGACC…
>2011-2012 China HNLC503
ATGTCTCAGGAGCCAGAGCCGGGCGCTATGCCCTACAGTCCCGCTGACGATCCGTCCCCCCTCGATCTTTCTCTCGGGTCGACTTCGAGACGGAAAAAAAGGAAAAGTCACGACATCCCCAACAGCCCCTCCAAACACCCCTTCCCTGACGGCCTATCTGAGGAGGAGAAACAGAAGCTGGAAAGGAGGAGAAAAAGGAATCGTGACGCCTCTCGGAGAAGACGCAGGGAGCAGACGGACTATGTAGACAAACTCCATGAAGCATGTGAAGAGCTGCAGAGGGCCAATGAACACCTACGTAAGGAAATTCGAGATCTAAGGACTGAGTGCACGTCCCTGCGTGTACAGTTGGCTTGTCATGAGCCAGTTTGCCCTATGGCGGTACCCCTAACGGTGACC…
>2011-2012 China HNLH302
ATGTCTCAGGAGCCAGAGCCGGGCGCTATGCCCTACAGTCCCGCTGACGATCCGTCCCCCCTCGATCTTTCTCTCGGGTCGACTTCGAGACGGAAAAAAAGGAAAAGTCACGACATCCCCAACAGCCCCTCCAAACACCCCTTCCCTGACGGCCTATCTGAGGAGGAGAAACAGAAGCTGGAAAGGAGGAGAAAAAGGAATCGTGACGCCGCTCGGAGAAGACGCAGGGAGCAGACGTACTATGTAGACAAACTCCATGAAGCATGTGAAGAGCTGCAGAGGGCCAATGAACACCTACGTAAGGAAATTCGAGATCTAAGGACTGAGTGCACGTCCCTGCGTGCACAGTTGGCTTGTCATGAGCCAGTTTGCCCTATGGCGGTACCCCTAACGGTGACC…
>2011-2012 China HNLH303
ATGTCTCAGGAGCCAGAGCCGGGCGCTATGCCCTACAGTCCCGCTGACGATCCGTCCCCCCTCGATCTTTCTCTCGGGTCGACTTCGAGACGGAAAAAAAGGAAAGGTCACGACATCCCCAACAGCCCCTCCAAACACCCCTTCCCTGACGGCCTATCTGAGGAGGAGAAACAGAAGCTGGAAAGGAGGAGAAAAAGGAATCGTGACGCCGCTCGGAGAAGACGCAGGGAGCAGACGTACTATGTAGACAAACACCATGAAGCATGTGAAGAGCTGCAGAGGGCCAATGAACACCTACGTAAGGAAATTCGAGATCTAAGGACTGAGTGCACGTCCCTGCGTGCACAGTTGGCTTGTCATGAGCCAGTTTGCCCTATGGCGGTACCCCTAACGGTGACC…
>2011-2012 China HNLH305
ATGTCTCAGGAGCCAGAGCCGGGCGCTATGCCCTACAGTCCCGCTGACGATCCGTCCCCCCTCGATCTTTCTCTCGGGTCGACTTCGAGACGGAAAAAAAGGAAAAGTCACGACATCCCCAACAGCCCCTCCAAACACCCCTTCCCTGACGGCCTATCTGAGGAGGAGAAACAGAAGCTGGAAAGGAGGAGAAAAAGGAATCGTGACGCCGCTCGGAGAAGACGCAGGGAGCAGACGTACTATGTAGACAAACTCCATGAAGCATGTGAAGAGCTGCAGAGGGCCAATGAACACCTACGTAAGGAAATTCGAGACCTAAGGACTGAGTGCACGTCCCTGCGTGCACAGTTGGCTTGTCATGAGCCAGTTTGCCCTATGGCGGTACCCCTAACGGTGACC…
>2011-2012 China HNXZ101
ATGTCTCAGGAGCCAGAGCCGGGCGCTATGCCCTACAGTCCCGCTGACGATCCGTCCCCCCTCGATCTTTCTCTCGGGTCGACTTCGAGACGGAAAAAAAGGAAAAGTCACGACATCCCCAACAGCCCCTCCAAACACCCCTTCCCTGACGGCCTATCTGAGGAGGAGAAACAGAAGCTGGAAAGGAGGAGAAAAAGGAATCGTGACGCCGCTCGGAGAAGACGCAGGGAGCAGACGTACTATGTAGACAAACTCCATGAAACATGTGAAGAGCTGCAGAGGGCCAATGAACACCTACGTAAGGAAATTCGAGATCTAAGGACTGAGTGCACGTCCCTGCGTGCACAGTTGGCTTGTCATGAGCCAGTTTGCCCTATGGCGGTACCCCTAACGGTGACC…
>2011-2012 China HNXZ103
ATGTCTCAGGAGCCAGAGCCGGGCGCTATGCCCTACAGTCCCGCTGACGATCCGTCCCCCCTCGATCTTTCTCTCGGGTCGACTTCGAGACGGAAAAAAAGGAAAAGTCACGACATCCCCAACAGCCCCTCCAAACACCCCTTCCCTGACGGCCTATCTGAGGAGGAGAAACAGAAGCTGGAAAGGAGGAGAAAAAGGAATCGTGACGCCGCTCGGAGAAGACGCAGGGAGCAGACGTACTATGTAGACAAACTCCATGAAACATGTGAAGAGCTGCAGAGGGCCAATGAACACCTACGTAAGGAAATTCGAGATCTAAGGACTGAGTGCACGTCCCTGCGTGCACAGTTGGCTTGTCATGAGCCAGTTTGCCCTATGGCGGTACCCCTAACGGTGACC…
>2011-2012 China HNXZ105
ATGTCTCAGGAGCCAGAGCCGGGCGCTATGCCCTACAGCCCCGCTGACGATCCGTCCCCCCTCGATCTTTCTCTCGGGTCGACTTCGAGACGGAAAAAAAGGAAAAGTCACGACATCCCCAACAGCCCCTCCAAACACCCCTTCCCTGACGGCCTATCTGAGGAGGAGAAACAGAAGCTGGAAAGGAGGAGAAAAAGGAATCGTGACGCCGCTCGGAGAAGACGCAGGGAGCAGACGTACTATGTAGACAAACTCCATGAAGCATGTGAAGAGCTGCAGAGGGCCAATGAACACCTACGTAAGGAAATTCGAGATCTAAGGACTGAGTGCACGTCCCTGCGTGCACAGTTGGCTTGTCATGAGCCAGTTTGCCCTATGGCGGTACCCCTAACGGTGCCC…
>2011-2012 China HNXZ106
ATGTCTCAGGAGCCAGAGCCGGGCGCTATGCCCTACAGTCCCGCTGACGATCCGTCCCCCCTCGATCTTTCTCTCGGGTCGACTTCGAGACGGAAAAAAAGGAAAAGTCACGACATCCCCAACAGCCCCTCCAAACACCCCTTCCCTGACGGCCTATCTGAGGAGGAGAAACAGAAGCTGGAAAGGAGGAGAAAAAGGAATCGTGACGCCGCTCGGAGAAGACGCAGGGAGCAGACGTACTATGTAGACAAACTCCATGAAACATGTGAAGAGCTGCAGAGGGCCAATGAACACCTACGTAAGGAAATTCGAGATCTAAGGACTGAGTGCACGTCCCTGCGTGCACAGTTGGCTTGTCATGAGCCAGTTTGCCCTATGGCGGTACCCCTAACGGTGACC…
>2011-2014 China CC/1409
ATGTCTCAGGAGCCAGAGCCGGGCGCTATGCCCTACAGTCCCGCTGACGATCCGTCCCCCCTCGATCTTTCTCTCGGGTCGACTTCGAGACGGAAAAAAAGGAAAAGTCACGACATCCCCAACAGCCCCTCCAAACACCCCTTCCCTGACGGCCTATCTGAGGAGGAGAAACAGAAGCTGGAAAGGAGGAGAAAAAGGAATCGTGACGCCGCTCGGAGAAGACGCAGGGAGCAGACGTACTATGTAGACAAACTCCATGAAGCATGTGAAGAGCTGCAGAGGGCCAATGAACACCTACGTAAGGAAATTCGAGATCTAAGGACTGAGTGCACGTCCCTGCGTGCACAGTTGGCTTGTCATGAGCCAGTTTGCCCTATGGCGGTACCCCTAACGGTGACC…
>2011-2014 China HS/1402
ATGTCTCAGGAGCCAGAGCCGGGCGCTATGCCCTACAGTCCCGCTGACGATCCGTCCCCCCTCGATCTTTCTCTCGGGTCGACTTCGAGACGGAAAAAAAGGAAAAGTCACGACATCCCCAACAGCCCCTCCAAACACCCCTTCCCTGACGGCCTATCTGAGGAGGAGAAACAGAAGCTGGAAAGGAGGAGAAAAAGGAATCGTGACGCCGCTCGGAGAAGACGCAGGGAGCAGACGTACTATGTAGACAAACTCCATGAAGCATGTGAAGAGCTGCAGAGGGCCAATGAACACCTACGTAAGGAAATTCGAGATCTAAGGACTGAGTGCACGTCCCTGCGTGCACAGTTGGCTTGTCATGAGCCAGTTTGCCCTATGGCGGTACCCCTAACGGTGACC…
>2011-2014 China J-1
ATGTCTCAGGAGCCAGAGCCGGGCGCTATGCCCTACAGTCCCGCTGACGATCCGTCCCCCCTCGATCTTTCTCTCGGGTCGACTTCGAGACGGAAAAAAAGGAAAAGTCACGACATCCCCAACAGCCCCTCCAAACACCCCTTCCCTGACGGCCTATCTGAGGAGGAGAAACAGAAGCTGGAAAGGAGGAGAAAAAGGAATCGTGACGCCTCTCGGAGAAGACGCAGGAAGCAGACGGACTATGTAGACAAACTCCATGAAGCATGTGAAGAGCTGCAGAGGGCCAATGAACACCTACGTAAGGAAATTCGAGATCTAAGGACTGAGTGCACGTCCCTGCGTGCACAGTTGGCTTGTCATGAGCCAGTTTGCCCTATGGCGGTACCCCTAACGGTGACC…
>2011-2014 China JL/1404
ATGTCTCAGGAGCCAGAGCCGGGCGCTATGCCCTACAGTCCCGCTGACGATCCGTCCCCCCTCGATCTTTCTCTCGGGTCGACTTCGAGACGGAAAAAAAGGAAAAGTCACGACATCCCCAACAGCCCCTCCAAACACCCCTTCCCTGACGGCCTATCTGAGGAGGAGAAACAGAAGCTGGAAAGGAGGAGAAAAAGGAATCGTGACGCCGCTCGGAGAAGACGCAGGGAGCAGACGTACTATGTAGACAAACTCCATGAAGCATGTGAAGAGCTGCAGAGGGCCAATGAACACCTACGTAAGGAAATTCGAGATCTAAGGACTGAGTGCACGTCCCTGCGTGCACAGTTGGCTTGTCATGAGCCAGTTTGCCCTATGGCGGTACCCCTAACGGTGACC…
>2011-2014 China LCC
ATGTCTCAGGAGCCAGAGCCGGGCGCTATGCCCTACAGTCCCGCTGACGATCCGTCCCCCCTCGATCTTTCTCTCGGGTCGACTTCGAGACGGAAAAAAAGGAAAAGTCACGACATCCCCAACAGCCCCTCCAAACACCCCTTCCCTGACGGCCTATCTGAGGAGGAGAAACAGAAGCTGGAAAGGAGGAGAAAAAGGAATCGTGACGCCGCTCGGAGAAGACGCAGGGAGCAGACGTACTATGTAGACAAACTCCATGAAGCATGTGAAGAGCTGCAGAGGGCCAATGAACACCTACGTAAGGAAATTCGAGATCTAAGGACTGAGTGCACGTCCCTGCGTGCACAGTTGGCTTGTCATGAGCCAGTTTGCCCTATGGCGGTACCCCTAACGGTGACC…
>2011-2014 China LTS
ATGTCTCAGGAGCCAGAGCCGGGCGCTATGCCCTACAGTCCCGCTGACGATCCGTCCCCCCTCGATCTTTCTCTCGGGTCGACTTCGAGACGGAAAAAAAGGAAAAGTCACGACATCCCCAACAGCCCCTCCAAACACCCCTTCCCTGACGGCCTATCTGAGGAGGAGAAACAGAAGCTGGAAAGGAGGAGAAAAAGGAATCGTGACGCCGCTCGGAGAAGACGCAGGGAGCAGACGTACTATGTAGACAAACTCCATGAAGCATGTGAAGAGCTGCAGAGGGCCAATGAACACCTACGTAAGGAAATTCGAGATCTAAGGACTGAGTGCACGTCCCTGCGTGCACAGTTGGCTTGTCATGAGCCAGTTTGCCCTATGGCGGTACCCCTAACGGTGACC…
>2011-2014 China WC/1203
ATGTCTCAGGAGCCAGAGCCGGGCGCTATGCCCTACAGTCCCGCTGACGATCCGTCCCCCCTCGATCTTTCTCTCGGGTCGACTTCGAGACGGAAAAAAAGGAAAAGTCACGACATCCCCAACAGCCCCTCCAAACACCCCTTCCCTGACGGCCTATCTGAGGAGGAGAAACAGAAGCTGGAAAGGAGGAGAAAAAGGAATCGTGACGCCGCTCGGAGAAGACGCAGGGAGCAGACGTACTATGTAGACAAACTCCATGAAGCATGTGAAGAGCTGCAGAGGGCCAATGAACACCTACGTAAGGAAATTCGAGATCTAAGGACTGAGTGCACGTCCCTGCGTGCACAGTTGGCTTGTCATGAGCCAGTTTGCCCTATGGCGGTACCCCTAACGGTGACC…
>2011-2015 China HS/1412
ATGTCTCAGGAGCCAGAGCCGGGCGCTATGCCCTACAGTCCCGCTGACGATCCGTCCCCCCTCGATCTTTCTCTCGGGTCGACTTCGAGACGGAAAAAAAGGAAAAGTCACGACATCCCCAACAGCCCCTCCAAACACCCCTTCCCTGACGGCCTATCTGAGGAGGAGAAACAGAAGCTGGAAAGGAGGAGAAAAAGGAATCGTGACGCCGCTCGGAGAAGACGCAGGGAGCAGACGTACTATGTAGACAAACTCCATGAAGCATGTGAAGAGCTGCAGAGGGCCAATGAACACCTACGTAAGGAAATTCGAGATCTAAGGACTGAGTGCACGTCCCTGCGTGCACAGTTGGCTTGTCATGAGCCAGTTTGCCCTATGGCGGTACCCCTAACGGTGACC…
>2012 CVI988
ATGTCTCAGGAGCCAGAGCCGGGCGCTATGCCCTACAGTCCCGCTGACGATCCGTCCCCCCTCGATCTTTCTCTCGGGTCGACTTCGAGACGGAAAAAAAGGAAAAGTCACGACATCCCCAACAGCCCCTCCAAACACCCCTTCCCTGACGGCCTATCTGAGGAGGAGAAACAGAAGCTGGAAAGGAGGAGAAAAAGGAATCGTGACGCCTCTCGGAGAAGACGCAGGGAGCAGACGGACTATGTAGACAAACTCCATGAAGCATGTGAAGAGCTGCAGAGGGCCAATGAACACCTACGTAAGGAAATTCGAGATCTAAGGACTGAGTGCACGTCCCTGCGTGTACAGTTGGCTTGTCATGAGCCAGTTTGCCCTATGGCGGTACCCCTAACGGTGACC…
>2012 India Tamil Nadu
-------------------------------------------------------------------------------------------------------------------------------------------------------------------------------------------GGAGAAAAAGGAATCGTGACGCCGCTCGGAGAAGACGCAGGAAGCAGACGGACTATGTAGACAAACTCCATGAAGCATGTGAAGAGCTGCAGAGGGCCAATGAACACCTACGTAAGGAAATTCGAGATCTAAGGACTGAGTGCACGTCCCTGCGTGTACAGTTGGCTTGTCATGAGCCAGTTTGCCCTATGGCGGTACCCCTAACGGTGACC…
>2013 China SD-2012-1
ATGTCTCAGGAGCCAGAGCCGGGCGCTATGCCCTACAGTCCCGCTGACGATCCGTCCCCCCTCGATCTTTCTCTCGGGTCGACTTCGAGACGGAAAAAAAGGAAAAGTCACGACATCCCCAACAGCCCCTCCAAACACCCCTTCCCTGACGGCCTATCTGAGGAGGAGAAACAGAAGCTGGAAAGGAGGAGAAAAAGGAATCGTGACGCCGCTCGGAGAAGACGCAGGGAGCAGACGTACTATGTAGACAAACTCCATGAAACATGTGAAGAGCTGCAGAGGGCCAATGAACACCTACGTAAGGAAATTCGAGATCTAAGGACTGAGTGCACGTCCCTGCGTGCACAGTTGGCTTGTCATGAGCCAGTTTGCCCTATGGCGGTACCCCTAACGGTGACC…
>2013 Iraq Iraq10A
ATGTCCCAGGAGCCAGAGCCGGGCGCTATGCCCTACAGTCCCGCTGACGATCCGTCCCCCCTCGATCTTTCTCTCGGGTCGACTTCGAGACGGAAAAAAAGGAAAAGTCACGACATCCCCAACAGCCCCTCCAAACACCCCTTCCCTGACGGCCTATCTGAGGAGGAGAAACAGAAGCTGGAAAGGAGGAGAAAAAGGAATCGTGACGCCTCTCGGAGAAGACGCAGGGAGCAGACGGACTATGTAGACAAACTCCATGAAGCATGTGAAGAGCTGCAGAGGGCCAATGAACACCTACGTAAGGAAATTCGAGATCTAAGGACTGAGTGCACGTCCCTGCGTGTGCAGTTGGCTTGTCATGAGCCAGTTTGCCCTATGGCGGTACCCCTAACGGTGACC…
>2013 Iraq Iraq3A
ATGTCTCAGGAGCCAGAGCCGGGCGCTATGCCCTACAGTCCCGCTGACGATCCGTCCCCCCTCGATCTTTCTCTCGGGTCGACTTCGAGACGGAAAAAAAGGAAAAGTCACGACATCCCCAACAGCCCCTCCAAACACCCCTTCCCCGACGGCCTATCTGAGGAGGAGAAACAGAAGCTGGAAAGGAGGAGAAAAAGGAATCGTGACGCCGCTCGGAGAAGACGCAGGGAGCAGACGTACTATGTAGACAAACTCCATGAAGCATGTGAAGAGCTGCAGAGGGCCAATGAACACCTACGTAAGGAAATTCGAGATCTAAGGACTGAGTGCACGTCCCTGCGTGTACAGTTGGCTCGTCATGAGCCAGTTTGCCCTATGGCGGTACCCCTAACGGTGACC…
>2013 Iraq Iraq42C
ATGTCCCAGGAGCCAGAGCCGGGCGCTATGCCCTACAGTCCCGCTGACGATCCGTCCCCCCTCGATCTTTCTCTCGGGTCGACTTCGAGACGGAAAAAAAGGAAAAGTCACGACATCCCCAACAGCCCCTCCAAACACCCCTTCCCTGACGGCCTATCTGAGGAGGAGAAACAGAAGCTGGAAAGGAGGAGAAAAAGGAATCGTGACGCCTCTCGGAGAAGACGCAGGGAGCAGACGGACTATGTAGACAAACTCCATGAAGCATGTGAAGAGCTGCAGAGGGCCAATGAACACCTACGTAAGGAAATTCGAGATCTAAGGACTGAGTGCACGTCCCTGCGTGTGCAGTTGGCTTGTCATGAGCCAGTTTGCCCTATGGCGGTACCCCTAACGGTGACC…
>2013 Iraq Iraq51C
ATGTCCCAGGAGCCAGAGCCGGGCGCTATGCCCTACAGTCCCGCTGACGATCCGTCCCCCCTCGATCTTTCTCTCGGGTCGACTTCGAGACGGAAAAAAAGGAAAAGTCACGACATCCCCAACAGCCCCTCCAAACACCCCTTCCCTGACGGCCTATCTGAGGAGGAGAAACAGAAGCTGGAAAGGAGGAGAAAAAGGAATCGTGACGCCTCTCGGAGAAGACGCAGGGAGCAGACGGACTATGTAGACAAACTCCATGAAGCATGTGAAGAGCTGCAGAGGGCCAATGAACACCTACGTAAGGAAATTCGAGATCTAAGGACTGAGTGCACGTCCCTGCGTGTGCAGTTGGCTTGTCATGAGCCAGTTTGCCCTATGGCGGTACCCCTAACGGTGACC…
>2013 Iraq Iraq52C
ATGTCCCAGGAGCCAGAGCCGGGCGCTATGCCCTACAGTCCCGCTGACGATCCGTCCCCCCTCGATCTTTCTCTCGGGTCGACTTCGAGACGGAAAAAAAGGAAAAGTCACGACATCCCCAACAGCCCCTCCAAACACCCCTTCCCTGACGGCCTATCTGAGGAGGAGAAACAGAAGCTGGAAAGGAGGAGAAAAAGGAATCGTGACGCCTCTCGGAGAAGACGCAGGGAGCAGACGGACTATGTAGACAAACTCCATGAAGCATGTGAAGAGCTGCAGAGGGCCAATGAACACCTACGTAAGGAAATTCGAGATCTAAGGACTGAGTGCACGTCCCTGCGTGTGCAGTTGGCTTGTCATGAGCCAGTTTGCCCTATGGCGGTACCCCTAACGGTGACC…
>2013 Iraq Iraq57C
ATGTCCCAGGAGCCAGAGCCGGGCGCTATGCCCTACAGTCCCGCTGACGATCCGTCCCCCCTCGATCTTTCTCTCGGGTCGACTTCGAGACGGAAAAAAAGGAAAAGTCACGACATCCCCAACAGCCCCTCCAAACACCCCTTCCCTGACGGCCTATCTGAGGAGGAGAAACAGAAGCTGGAAAGGAGGAGAAAAAGGAATCGTGACGCCTCTCGGAGAAGACGCAGGGAGCAGACGGACTATGTAGACAAACTCCATGAAGCATGTGAAGAGCTGCAGAGGGCCAATGAACACCTACGTAAGGAAATTCGAGATCTAAGGACTGAGTGCACGTCCCTGCGTGTGCAGTTGGCTTGTCATGAGCCAGTTTGCCCTATGGCGGTACCCCTAACGGTGACC…
>2013 Iraq Iraq59C
ATGTCCCAGGAGCCAGAGCCGGGCGCTATGCCCTACAGTCCCGCTGACGATCCGTCCCCCCTCGATCTTTCTCTCGGGTCGACTTCGAGACGGAAAAAAAGGAAAAGTCACGACATCCCCAACAGCCCCTCCAAACACCCCTTCCCTGACGGCCTATCTGAGGAGGAGAAACAGAAGCTGGAAAGGAGGAGAAAAAGGAATCGTGACGCCTCTCGGAGAAGACGCAGGGAGCAGACGGACTATGTAGACAAACTCCATGAAGCATGTGAAGAGCTGCAGAGGGCCAATGAACACCTACGTAAGGAAATTCGAGATCTAAGGACTGAGTGCACGTCCCTGCGTGTGCAGTTGGCTTGTCATGAGCCAGTTTGCCCTATGGCGGTACCCCTAACGGTGACC…
>2013 Iraq Iraq6F
ATGTCCCAGGAGCCAGAGCCGGGCGCTATGCCCTACAGTCCCGCTGACGATCCGTCCCCCCTCGATCTTTCTCTCGGGTCGACTTCGAGACGGAAAAAAAGGAAAAGTCACGACATCCCCAACAGCCCCTCCAAACACCCCTTCCCTGACGGCCTATCTGAGGAGGAGAAACAGAAGCTGGAAAGGAGGAGAAAAAGGAATCGTGACGCCTCTCGGAGAAGACGCAGGGAGCAGACGGACTATGTAGACAAACTCCATGAAGCATGTGAAGAGCTGCAGAGGGCCAATGAACACCTACGTAAGGAAATTCGAGATCTAAGGACTGAGTGCACGTCCCTGCGTGTGCAGTTGGCTTGTCATGAGCCAGTTTGCCCTATGGCGGTACCCCTAACGGTGACC…
>2013 Iraq Iraq95E
ATGTCCCAGGAGCCAGAGCCGGGCGCTATGCCCTACAGTCCCGCTGACGATCCGTCCCCCCTCGATCTTTCTCTCGGGTCGACTTCGAGACGGAAAAAAAGGAAAAGTCACGACATCCCCAACAGCCCCTCCAAACACCCCTTCCCTGACGGCCTATCTGAGGAGGAGAAACAGAAGCTGGAAAGGAGGAGAAAAAGGAATCGTGACGCCTCTCGGAGAAGACGCAGGGAGCAGACGGACTATGTAGACAAACTCCATGAAGCATGTGAAGAGCTGCAGAGGGCCAATGAACACCTACGTAAGGAAATTCGAGATCTAAGGACTGAGTGCACGTCCCTGCGTGTGCAGTTGGCTTGTCATGAGCCAGTTTGCCCTATGGCGGTACCCCTAACGGTGACC…
>2013 Saudi Arabia MDV/1/SA/2013
---------------------GGCGCTATGCCCTACAGTCCCGCTGACGATCCGTCCCCCCTCGATCTTTCTCTCGGGTCGACTTCGAGACGGAAAAAAAGGAAAAGTCACGACATCCCCAACAGCCCCTCCAAACACCCCTTCCCTGACGGCCTATCTGAGGAGGAGAAACAGAAGCTGGAAAGGAGGAGAAAAAGGAATCGTGACGCCGCTCGGAGAAGACGCAGGGAGCAGACGTACTATGTAGACAAACTCCATGAAGCATGTGAAGAGCTGCAGAGGGCCAATGAACACCTACGTAAGGAAATTCGAGATCTAAGGACTGAGAGCACGTCCCTGCGTGTACAGTTGGCTTGTCATGAGCCAGTTTGCCCTATGGCGGTACCCCTAACGGTGACC…
>2013 Saudi Arabia MDV/2/SA/2013
------------------CCGGGCGCTATGCCCTACAGTCCCGCTGACGATCCGTCCCCCCTCGATCTTTCTCTCGGGTCGACTTCGAGACGGAAAAAAAGGAAAAGTCACGACATCCCCAACAGCCCCTCCAAACACCCCTTCCCTGACGGCCTATCTGAGGAGGAGAAACAGAAGCTGGAAAGGAGGAGAAAAAGGAATCGTGACGCCGCTCGGAGAAGACGCAGGGAGCAGACGTACTATGTAGACAAACTCCATGAAGCATGTGAAGAGCTGCAGAGGGCCAATGAACACCTACGTAAGGAAATTCGAGATCTAAGGACTGAGAGCACGTCCCTGCGTGTACAGTTGGCTTGTCATGAGCCAGTTTGCCCTATGGCGGTACCCCTAACGGTGACC…
>2014 Indonisia SMI14-KampungCk
---------------------------------------------------------------GATCTTTCTCTCGGGTCGACTTCGAGACGGAAAAAAAGGAAAAGTCACGACATCCCCAACAGCCCCTCCAAACACCCCTTCCCTGACGGCCTATCTGAGGAGGAGAAACAGAAGCTGGAAAGGAGGAGAAAAAGGAATCGTGACGCCGCTCGGAGAAGACGCAGGGAGCAGACGTACTATGTAGACAAACTCCATGAAGCATGTGAAGAGCTGCAGAGGGCCAATGAACACCTACGTAAGGAAATTCGAGATCTAAGGACTGAGTGCACGTCCCTGCGTGCACAGTTGGCTTGTCATGAGCCAGTTTGCCCTATGGCGGTACCCCTAACGGTGACC…
>2014-2015 Japan Kgs-c1
ATGTCTCAGGAGCCAGAGCCGGGCGCTATGCCCTACAGTCCCGCTGACGATCCGTCCCCCCTCGATCTTTCTCTCGGGTCGACTTCGAGACGGAAAAAAAGGAAAAGTCACGACATCCCCAACAGCCCCTCCAAACACCCCTTCCCTGACGGCCTATCTGAGGAGGAGAAACAGAAGCTGGAAAGGAGGAGAAAAAGGAATCGTGACGCCGCTCGGAGAAGACGCAGGGAGCAGACGTACTATGTAGACAAACTCCATGAAGCATGTGAAGAGCTGCAGAGGGCCAATGAACACCTACGTAAGGAAATTCGAGATCTAAGGACTGAGTGCACGTCCCTGCGTGCACAGTTGGCTTGTCATGAGCCAGTTTGCCCTATGGCGGTACCCCTAACGGTGACC…
>2014-2015 Japan Me-c3
ATGTCTCAGGAGCCAGAGCCGGGCGCTATGCCCTACAGTCCCGCTGACGATCCGTCCCCCCTCGATCTTTCTCTCGGGTCGACTTCGAGACGGAAAAAAAGGAAAAGTCACGACATCCCCAACAGCCCCTCCAAACACCCCTTCCCTGACGGCCTATCTGAGGAGGAGAAACAGAAGCTGGAAAGGAGGAGAAAAAGGAATCGTGACGCCGCTCGGAGAAGACGCAGGGAGCAGACGTACTATGTAGACAAACTCCATGAAGCATGTGAAGAGCTGCAGAGGGCCAATGAACACCTACGTAAGGAAATTCGAGATCTAAGGACTGAGTGCACGTCCCTGCGTGCACAGTTGGCTTGTCATGAGCCAGTTTGCCCTATGGCGGTACCCCTAACGGTGACC…
>2014-2015 Japan Myz-c1
ATGTCTCAGGAGCCAGAGCCGGGCGCTATGCCCTACAGTCCCGCTGACGATCCGTCCCCCCTCGATCTTTCTCTCGGGTCGACTTCGAGACGGAAAAAAAGGAAAAGTCACGACATCCCCAACAGCCCCTCCAAACACCCCTTCCCTGACGGCCTATCTGAGGAGGAGAAACAGAAGCTGGAAAGGAGGAGAAAAAGGAATCGTGACGCCGCTCGGAGAAGACGCAGGGAGCAGACGTACTATGTAGACAAACTCCATGAAGCATGTGAAGAGCTGCAGAGGGCCAATGAACACCTACGTAAGGAAATTCGAGATCTAAGGACTGAGTGCACGTCCCTGCGTGCACAGTTGGCTTGTCATGAGCCAGTTTGCCCTATGGCGGTACCCCTAACGGTGACC…
>2015 China Crane
ATGTCTCAGGAGCCAGAGCCGGGCGCTATGCCCTACAGTCCCGCTGACGATCCGTCCCCCCTCGATCTTTCTCTCGGGTCGACTTCGAGACGGAAAAAAAGGAAAAGTCACGACATCCCCAACAGCCCCTCCAAACACCCCTTCCCTGACGGCCTATCTGAGGAGGAGAAACAGAAGCTGGAAAGGAGGAGAAAAAGGAATCGTGACGCCGCTCGGAGAAGACGCAGGAAGCAGACGGACTATGTAGACAAACTCCATGAAGCATGTGAAGAGCTGCAGAGGGCCAATGAACACCTACGTAAGGAAATTCGAGATCTAAGGACTGAGTGCACGTCCCTGCGTGTACAGTTGGCTTGTCATGAGCCAGTTTGCCCTATGGCGGTACCCCTAACGGTGACC…
>2015 India Ind/KA12/02
---------------------------------------------------CCGTCCCCCCTCGATCTTTCTCTCGGGTCGACTTCGAGACGGAAAAAAAGGAAAAGTCACGACATCCCCAACAGCCCCTCCAAACACCCCTTCCCTGACGGCCTATCTGAGGAGGAGAAACAGAAGCTGGAAAGGAGGAGAAAAAGGAATCGTGACGCCGCTCGGAGAAGACGCAGGGAGCAGACGTACTATGTAGACAAACTCCATGAAACATGTGAAGAGCTGCGGAGGGCCAATGAACACCTACGTAAGGAAATTCGAGATCTAAGGACTGAGTGCACGTCCCTGCGTGTACAGTTGGCTTGTCATGAGCCAGTTTGCCCTATGGCGGTACCCCTAACGGTGACC…
>2015 India Ind/TN11/01
------------------------------------------------GATCCGTCCCCCCTCGATCTTTCTCTCGGGTCGACTTCGAGACGGAAAAAAAGGAAAAGTCACGACATCCCCAACAGCCCCTCCAAACACCCCTTCCCTGACGGCCTATCTGAGGAGGAGAAACAGAAGCTGGAAAGGAGGAGAAAAAGGAATCGTGACGCCGCTCGGAGAAGACGCAGGGAGCAGACGTACTATGTAGACAAACTCCATGAAACATGTGAAGAGCTGCGGAGGGCCAATGAACACCTACGTAAGGAAATTCGAGATCTAAGGACTGAGTGCACGTCCCTGCGTGTACAGTTGGCTTGTCATGAGCCAGTTTGCCCTATGGCGGTACCCCTAACGGTGACC…
>2015 India Ind/TN12/03
------------------------------CCCTACAGTCCCGCTGACGATCCGTCCCCCCTCGATCTTTCTCTCGGGTCGACTTCGAGACGGAAAAAAAGGAAAAGTCACGACATCCCCAACAGCCCCTCCAAACACCCCTTCCCTGACGGCCTATCTGAGGAGGAGAAACAGAAGCTGGAAAGGAGGAGAAAAAGGAATCGTGACGCCGCTCGGAGAAGACGCAGGGAGCAGACGTACTATGTAGACAAACTCCATGAAACATGTGAAGAGCTGCGGAGGGCCAATGAACACCTACGTAAGGAAATTCGAGATCTAAGGACTGAGTGCACGTCCCTGCGTGTACCGTTGGCTTGTCATGAGCCAGTTTGCCCTATGGCGGTACCCCTAACGGTGACC…
>2015 India LC195187
ATGTCTCAGGAGCCAGAGCCGGGCGCTATGCCCTACAGTCCCGCTGACGATCCGTCCCCCCTCGATCTTTCTCTCGGGTCGACTTCGAGACGGAAAAAAAGGAAAAGTCACGACATCCCCAACAGCCCCTCCAAACACCCCTTCCCTGACGGCCTATCTGAGGAGGAGAAACAGAAGCTGGAAAGGAGGAGAAAAAGGAATCGTGACGCCGCTCGGAGAAGACGCAGGGAGCAGACGTACTATGTAGACAAACTCCATGAAACATGTGAAGAGCTGCGGAGGGCCAATGAACACCTACGTAAGGAAATTCGAGATCTAAGGACTGAGTGCACGTCCCTGCGTGTACAGTTGGCTTGTCATGAGCCAGTTTGCCCTATGGCGGTACCCCTAACGGTGACC…
>2015 India LC195188
ATGTCTCAGGAGCCAGAGCCGGGCGCTATGCCCTACAGTCCCGCTGACGATCCGTCCCCCCTCGATSTTTMTCTCGGGTCGACTTCGAGACGGAAAAAAAGGAAAAGTCACGACATCCCCAACAGCCCCTCCAAACACCCCTTCCCTGACGGCCTATCTGAGGAGGAGAAACAGAAGCTGGAAAGGAGGAGAAAAAGGAATCGTGACGCCGCTCGGAGAAGACGCAGGGAGCAGACGTACTATGTAGACAAACTCCATGAAACATGTGAAGAGCTGCGGAGGGCCAATGAACACCTACGTAAGGAAATTCGAGATCTAAGGACTGAGTGCACGTCCCTGCGTGTACAGTTGGCTTGTCATGAGCCAGTTTGCCCTATGGCGGTACCCCTAACGGTGACC…
>2016 China AN-1
ATGTCTCAGGAGCCAGAGCCGGGCGCTATGCCCTACAGTCCCGCTGACGATCCGTCCCCCCTCGATCTTTCTCTCGGGTCGACTTCGAGACGGAAAAAAAGGAAAAGTCACGACATCCCCAACAGCCCCTCCAAACACCCCTTCCCTGACGGCCTATCTGAGGAGGAGAAACAGAAGCTGGAAAGGAGGAGAAAAAGGAATCGTGACGCCGCTCGGAGAAGACGCAGGGAGCAGACGTACTATGTAGACAAACTCCATGAAACATGTGAAGAGCTGCGGAGGGCCAATGAACACCTACGTAAGGAAATTCGAGATCTAAGGACTGAGTGCACGTCCCTGCGTGCACAGTTGGCTTGTCATGAGCCAGTTTGCCCTATGGCGGTACCCCTAACGGTGACC…
>2016 Japan Gifu-1
------------------------------------------GCTGACGATCCGTCCCCCCTCGATCTTTCTCTCGGGTCGACTTCGAGACGGAAAAAAAGGAAAAGTCACGACATCCCCAACAGCCCCTCCAAACACCCCTTCCCTGACGGCCTATCTGAGGAGGAGAAACAGAAGCTGGAAAGGAGGAGAAAAAGGAATCGTGACGCCGCTCGGAGAAGACGCAGGGAGCAGACGTACTATGTAGACAAACTCCATGAAGCATGTGAAGAGCTGCAGAGGGCCAATGAACACCTACGTAAGGAAATTCGAGATCTAAGGACTGAGTGCACGTCCCTGCGTGCACAGTTGGCTTGTCATGAGCCAGTTTGCCCTATGGCGGTACCCCTAACGGTGACC…
>2016 Japan Gifu-2
------------------------------------------GCTGACGATCCGTCCCCCCTCGATCTTTCTCTCGGGTCGACTTCGAGACGGAAAAAAAGGAAAAGTCACGACATCCCCAACAGCCCCTCCAAACACCCCTTCCCTGACGGCCTATCTGAGGAGGAGAAACAGAAGCTGGAAAGGAGGAGAAAAAGGAATCGTGACGCCGCTCGGAGAAGACGCAGGGAGCAGACGTACTATGTAGACAAACTCCATGAAGCATGTGAAGAGCTGCAGAGGGCCAATGAACACCTACGTAAGGAAATTCGAGATCTAAGGACTGAGTGCACGTCCCTGCGTGCACAGTTGGCTTGTCATGAGCCAGTTTGCCCTATGGCGGTACCCCTAACGGTGACC…
>2016 Japan Gifu-3
------------------------------------------GCTGACGATCCGTCCCCCCTCGATCTTTCTCTCGGGTCGACTTCGAGACGGAAAAAAAGGAAAAGTCACGACATCCCCAACAGCCCCTCCAAACACCCCTTCCCTGACGGCCTATCTGAGGAGGAGAAACAGAAGCTGGAAAGGAGGAGAAAAAGGAATCGTGACGCCGCTCGGAGAAGACGCAGGGAGCAGACGTACTATGTAGACAAACTCCATGAAGCATGTGAAGAGCTGCAGAGGGCCAATGAACACCTACGTAAGGAAATTCGAGATCTAAGGACTGAGTGCACGTCCCTGCGTGCACAGTTGGCTTGTCATGAGCCAGTTTGCCCTATGGCGGTACCCCTAACGGTGACC…
>2016 Japan Gifu-4
------------------------------------------GCTGACGATCCGTCCCCCCTCGATCTTTCTCTCGGGTCGACTTCGAGACGGAAAAAAAGGAAAAGTCACGACATCCCCAACAGCCCCTCCAAACACCCCTTCCCTGACGGCCTATCTGAGGAGGAGAAACAGAAGCTGGAAAGGAGGAGAAAAAGGAATCGTGACGCCGCTCGGAGAAGACGCAGGGAGCAGACGTACTATGTAGACAAACTCCATGAAGCATGTGAAGAGCTGCAGAGGGCCAATGAACACCTACGTAAGGAAATTCGAGATCTAAGGACTGAGTGCACGTCCCTGCGTGCACAGTTGGCTTGTCATGAGCCAGTTTGCCCTATGGCGGTACCCCTAACGGTGACC…
>2016 Japan Gifu-5
------------------------------------------GCTGACGATCCGTCCCCCCTCGATCTTTCTCTCGGGTCGACTTCGAGACGGAAAAAAAGGAAAAGTCACGACATCCCCAACAGCCCCTCCAAACACCCCTTCCCTGACGGCCTATCTGAGGAGGAGAAACAGAAGCTGGAAAGGAGGAGAAAAAGGAATCGTGACGCCGCTCGGAGAAGACGCAGGGAGCAGACGTACTATGTAGACAAACTCCATGAAGCATGTGAAGAGCTGCAGAGGGCCAATGAACACCTACGTAAGGAAATTCGAGATCTAAGGACTGAGTGCACGTCCCTGCGTGCACAGTTGGCTTGTCATGAGCCAGTTTGCCCTATGGCGGTACCCCTAACGGTGACC…
>2016 Japan Gifu-6
------------------------------------------GCTGACGATCCGTCCCCCCTCGATCTTTCTCTCGGGTCGACTTCGAGACGGAAAAAAAGGAAAAGTCACGACATCCCCAACAGCCCCTCCAAACACCCCTTCCCTGACGGCCTATCTGAGGAGGAGAAACAGAAGCTGGAAAGGAGGAGAAAAAGGAATCGTGACGCCGCTCGGAGAAGACGCAGGGAGCAGACGTACTATGTAGACAAACTCCATGAAGCATGTGAAGAGCTGCAGAGGGCCAATGAACACCTACGTAAGGAAATTCGAGATCTAAGGACTGAGTGCACGTCCCTGCGTGCACAGTTGGCTTGTCATGAGCCAGTTTGCCCTATGGCGGTACCCCTAACGGTGACC…
>2017-2018 India MD/HYD/18/002
ATGTCTCAGGAGCCAGAGCCGGGCGCTATGCCCTACAGTCCCGCTGACGATCCGTCCCCCCTCGATCTTTCTCTCGGGTCGACTTCGAGACGGAAAAAAAGGAAAAGTCACGACATCCCCAACAGCCCCTCCAAACACCCCTTCCCTGACGGCCTATCTGAGGAGGAGAAACAGAAGCTGGAAAGGAGGAGAAAAAGGAATCGTGACGCCGCTCGGAGAAGACGCAGGGAGCAGACGGACTATGTAGACAAACTCCATGAAACATGTGAAGAGCTGCAGAGGGCCAATGAACACCTACGTAAGGAAATTCGAGATCTAAGGACTGAGTGCACGTCCCTGCGTGTACAGTTGGCTTGTCATGAGCCAGTTTGCCCTATGGCGGTACCCCTAACGGTGACC…
>2017-2018 India MD/HYD/18/003
ATGTCTCAGGAGCCAGAGCCGGGCGCTATGCCCTACAGTCCCGCTGACGATCCGTCCCCCCTCGATCTTTCTCTCGGGTCGACTTCGAGACGGAAAAAAAGGAAAAGTCACGACATCCCCAACAGCCCCTCCAAACACCCCTTCCCTGACGGCCTATCTGAGGAGGAGAAACAGAAGCTGGAAAGGAGGAGAAAAAGGAATCGTGACGCCGCTCGGAGAAGACGCAGGGAGCAGACGTACTATGTAGACAAACTCCATGAAACATGTGAAGAGCTGCGGAGGGCCAATGAACACCTACGTAAGGAAATTCGAGATCTAAGGACTGAGTGCACGTCCCTGCGTGTACAGTTGGCTTGTCATGAGCCAGTTTGCCCTATGGCGGTACCCCTAACGGTGACC…
>2017-2018 India MD/HYD/18/006
ATGTCTCAGGAGCCAGAGCCGGGCGCTATGCCCTACAGTCCCGCTGACGATCCGTCCCCCCTCGATCTTTCTCTCGGGTCGACTTCGAGACGGAAAAAAAGGAAAAGTCACGACATCCCCAACAGCCCCTCCAAACACCCCTTCCCTGACGGCCTATCTGAGGAGGAGAAACAGAAGCTGGAAAGGAGGAGAAAAAGGAATCGTGACGCCGCTCGGAGAAGACGCAGGGAGCAGACGTACTATGTAGACAAACTCCATGAAACATGTGAAGAGCTGCGGAGGGCCAATGAACACCTACGTAAGGAAATTCGAGATCTAAGGACTGAGTGCACGTCCCTGCGTGTACAGTTGGCTTGTCATGAGCCAGTTTGCCCTATGGCGGTACCCCTAACGGTGACC…
>2017-2018 India MD/HYD/18/007
ATGTCTCAGGAGCCAGAGCCGGGCGCTATGCCCTACAGTCCCGCTGACGATCCGTCCCCCCTCGATCTTTCTCTCGGGTCGACTTCGAGACGGAAAAAAAGGAAAAGTCACGACATCCCCAACAGCCCCTCCAAACACCCCTTCCCTGACGGCCTATCTGAGGAGGAGAAACAGAAGCTGGAAAGGAGGAGAAAAAGGAATCGTGACGCCGCTCGGAGAAGACGCAGGGAGCAGACGTACTATGTAGACAAACTCCATGAAACATGTGAAGAGCTGCGGAGGGCCAATGAACACCTACGTAAGGAAATTCGAGATCTAAGGACTGAGTGCACGTCCCTGCGTGTACAGTTGGCTTGTCATGAGCCAGTTTGCCCTATGGCGGTACCCCTAACGGTGACC…
>2017-2018 India MD/HYD/18/008
ATGTCTCAGGAGCCAGAGCCGGGCGCTATGCCCTACAGTCCCGCTGACGATCCGTCCCCCCTCGATCTTTCTCTCGGGTCGACTTCGAGACGGAAAAAAAGGAAAAGTCACGACATCCCCAACAGCCCCTCCAAACACCCCTTCCCTGACGGCCTATCTGAGGAGGAGAAACAGAAGCTGGAAAGGAGGAGAAAAAGGAATCGTGACGCCGCTCGGAGAAGACGCAGGGAGCAGACGTACTATGTAGACAAACTCCATGAAACATGTGAAGAGCTGCGGAGGGCCAATGAACACCTACGTAAGGAAATTCGAGATCTAAGGACTGAGTGCACGTCCCTGCGTGTACAGTTGGCTTGTCATGAGCCAGTTTGCCCTATGGCGGTACCCCTAACGGTGACC…
>2017-2018 India MD/HYD/18/009
ATGTCTCAGGAGCCAGAGCCGGGCGCTATGCCCTACAGTCCCGCTGACGATCCGTCCCCCCTCGATCTTTCTCTCGGGTCGACTTCGAGACGGAAAAAAAGGAAAAGTCACGACATCCCCAACAGCCCCTCCAAACACCCCTTCCCTGACGGCCTATCTGAGGAGGAGAAACAGAAGCTGGAAAGGAGGAGAAAAAGGAATCGTGACGCCGCTCGGAGAAGACGCAGGGAGCAGACGTACTATGTAGACAAACTCCATGAAACATGTGAAGAGCTGCGGAGGGCCAATGAACACCTACGTAAGGAAATTCGAGATCTAAGGACTGAGTGCACGTCCCTGCGTGTACAGTTGGCTTGTCATGAGCCAGTTTGCCCTATGGCGGTACCCCTAACGGTGACC…
>2017-2018 India MD/HYD/18/011
ATGTCTCAGGAGCCAGAGCCGGGCGCTATGCCCTACAGTCCCGCTGACGATCCGTCCCCCCTCGATCTTTCTCTCGGGTCGACTTCGAGACGGAAAAAAAGGAAAAGTCACGACATCCCCAACAGCCCCTCCAAACACCCCTTCCCTGACGGCCTATCTGAGGAGGAGAAACAGAAGCTGGAAAGGAGGAGAAAAAGGAATCGTGACGCCGCTCGGAGAAGACGCAGGGAGCAGACGTACTATGTAGACAAACTCCATGAAACATGTGAAGAGCTGCGGAGGGCCAATGAACACCTACGTAAGGAAATTCGAGATCTAAGGACTGAGTGCACGTCCCTGCGTGTACAGTTGGCTTGTCATGAGCCAGTTTGCCCTATGGCGGTACCCCTAACGGTGACC…
>2017-2018 India MD/HYD/18/012
ATGTCTCAGGAGCCAGAGCCGGGCGCTATGCCCTACAGTCCCGCTGACGATCCGTCCCCCCTCGATCTTTCTCTCGGGTCGACTTCGAGACGGAAAAAAAGGAAAAGTCACGACATCCCCAACAGCCCCTCCAAACACCCCTTCCCTGACGGCCTATCTGAGGAGGAGAAACAGAAGCTGGAAAGGAGGAGAAAAAGGAATCGTGACGCCGCTCGGAGAAGACGCAGGGAGCAGACGTACTATGTAGACAAACTCCATGAAACATGTGAAGAGCTGCGGAGGGCCAATGAACACCTACGTAAGGAAATTCGAGATCTAAGGACTGAGTGCACGTCCCTGCGTGTACAGTTGGCTTGTCATGAGCCAGTTTGCCCTATGGCGGTACCCCTAACGGTGACC…
>2017-2018 India MD/HYD/18/013
ATGTCTCAGGAGCCAGAGCCGGGCGCTATGCCCTACAGTCCCGCTGACGATCCGTCCCCCCTCGATCTTTCTCTCGGGTCGACTTCGAGACGGAAAAAAAGGAAAAGTCACGACATCCCCAACAGCCCCTCCAAACACCCCTTCCCTGACGGCCTATCTGAGGAGGAGAAACAGAAGCTGGAAAGGAGGAGAAAAAGGAATCGTGACGCCGCTCGGAGAAGACGCAGGGAGCAGACGTACTATGTAGACAAACTCCATGAAACATGTGAAGAGCTGCGGAGGGCCAATGAACACCTACGTAAGGAAATTCGAGATCTAAGGACTGAGTGCACGTCCCTGCGTGTACAGTTGGCTTGTCATGAGCCAGTTTGCCCTATGGCGGTACCCCTAACGGTGACC…
>2017-2018 India MD/HYD/18/015
ATGTCTCAGGAGCCAGAGCCGGGCGCTATGCCCTACAGTCCCGCTGACGATCCGTCCCCCCTCGATCTTTCTCTCGGGTCGACTTCGAGACGGAAAAAAAGGAAAAGTCACGACATCCCCAACAGCCCCTCCAAACACCCCTTCCCTGACGGCCTATCTGAGGAGGAGAAACAGAAGCTGGAAAGGAGGAGAAAAAGGAATCGTGACGCCGCTCGGAGAAGACGCAGGGAGCAGACGTACTATGTAGACAAACTCCATGAAACATGTGAAGAGCTGCGGAGGGCCAATGAACACCTACGTAAGGAAATTCGAGATCTAAGGACTGAGTGCACGTCCCTGCGTGTACAGTTGGCTTGTCATGAGCCAGTTTGCCCTATGGCGGTACCCCTAACGGTGACC…
>2017-2018 India MD/HYD/18/016
ATGTCTCAGGAGCCAGAGCCGGGCGCTATGCCCTACAGTCCCGCTGACGATCCGTCCCCCCTCGATCTTTCTCTCGGGTCGACTTCGAGACGGAAAAAAAGGAAAAGTCACGACATCCCCAACAGCCCCTCCAAACACCCCTTCCCTGACGGCCTATCTGAGGAGGAGAAACAGAAGCTGGAAAGGAGGAGAAAAAGGAATCGTGACGCCGCTCGGAGAAGACGCAGGGAGCAGACGTACTATGTAGACAAACTCCATGAAACATGTGAAGAGCTGCGGAGGGCCAATGAACACCTACGTAAGGAAATTCGAGATCTAAGGACTGAGTGCACGTCCCTGCGTGTACAGTTGGCTTGTCATGAGCCAGTTTGCCCTATGGCGGTACCCCTAACGGTGACC…
>2017-2018 India MD/HYD/18/018
ATGTCTCAGGAGCCAGAGCCGGGCGCTATGCCCTACAGTCCCGCTGACGATCCGTCCCCCCTCGATCTTTCTCTCGGGTCGACTTCGAGACGGAAAAAAAGGAAAAGTCACGACATCCCCAACAGCCCCTCCAAACACCCCTTCCCTGACGGCCTATCTGAGGAGGAGAAACAGAAGCTGGAAAGGAGGAGAAAAAGGAATCGTGACGCCGCTCGGAGAAGACGCAGGGAGCAGACGTACTATGTAGACAAACTCCATGAAACATGTGAAGAGCTGCGGAGGGCCAATGAACACCTACGTAAGGAAATTCGAGATCTAAGGACTGAGTGCACGTCCCTGCGTGTACAGTTGGCTTGTCATGAGCCAGTTTGCCCTATGGCGGTACCCCTAACGGTGACC…
>2017-2018 India MD/HYD/18/019
ATGTCTCAGGAGCCAGAGCCGGGCGCTATGCCCTACAGTCCCGCTGACGATCCGTCCCCCCTCGATCTTTCTCTCGGGTCGACTTCGAGACGGAAAAAAAGGAAAAGTCACGACATCCCCAACAGCCCCTCCAAACACCCCTTCCCTGACGGCCTATCTGAGGAGGAGAAACAGAAGCTGGAAAGGAGGAGAAAAAGGAATCGTGACGCCGCTCGGAGAAGACGCAGGGAGCAGACGTACTATGTAGACAAACTCCATGAAACATGTGAAGAGCTGCGGAGGGCCAATGAACACCTACGTAAGGAAATTCGAGATCTAAGGACTGAGTGCACGTCCCTGCGTGTACAGTTGGCTTGTCATGAGCCAGTTTGCCCTATGGCGGTACCCCTAACGGTGACC…
>2017-2018 Turkey Layer-GaHV-2-01-TR-2017
------------------------------------------------------------------------------------------------------------CACGACATCCCCAACAGCCCCTCCAAACACCCCTTCCCTGACGGCCTATCTGAGGAGGAGAAACAGAAGCTGGAAAGGAGGAGAAAAAGGAATCGTGACGCCGCTCGGAGAAGACGCAGGGAGCAGACGTACTATGTAGACAAACTCCATGAAGCATGTGAAGAGCTGCAGAGGGCCAATGAACACCTACGTAAGGAAATTCGAGATCTAAGGACTGAGAGCACGTCCCTGCGTGTACAGTTGGCTTGTCATGAGCCAGTTTGCCCTATGGCGGTACCCCTAACGGTGACC…
>2017-2018 Turkey Layer-GaHV-2-02-TR-2017
------------------------------------------------------------------------------------------------------------CACGACATCCCCAACAGCCCCTCCAAACACCCCTTCCCTGACGGCCTATCTGAGGAGGAGAAACAGAAGCTGGAAAGGAGGAGAAAAAGGAATCGTGACGCCGCTCGGAGAAGACGCAGGGAGCAGACGTACTATGTAGACAAACTCCATGAAGCATGTGAAGAGCTGCAGAGGGCCAATGAACACCTACGTAAGGAAATTCGAGATCTAAGGACTGAGAGCACGTCCCTGCGTGTACAGTTGGCTTGTCATGAGCCAGTTTGCCCTATGGCGGTACCCCTAACGGTGACC…
>2017-2018 Turkey Layer-GaHV-2-03-TR-2017
------------------------------------------------------------------------------------------------------------CACGACATCCCCAACAGCCCCTCCAAACACCCCTTCCCTGACGGCCTATCTGAGGAGGAGAAACAGAAGCTGGAAAGGAGGAGAAAAAGGAATCGTGACGCCGCTCGGAGAAGACGCAGGGAGCAGACGTACTATGTAGACAAACTCCATGAAGCATGTGAAGAGCTGCAGAGGGCCAATGAACACCTACGTAAGGAAATTCGAGATCTAAGGACTGAGAGCACGTCCCTGCGTGTACAGTTGGCTTGTCATGAGCCAGTTTGCCCTATGGCGGTACCCCTAACGGTGACC…
>2017-2018 Turkey Layer-GaHV-2-04-TR-2017
------------------------------------------------------------------------------------------------------------CACGACATCCCCAACAGCCCCTCCAAACACCCCTTCCCTGACGGCCTATCTGAGGAGGAGAAACAGAAGCTGGAAAGGAGGAGAAAAAGGAATCGTGACGCCGCTCGGAGAAGACGCAGGGAGCAGACGTACTATGTAGACAAACTCCATGAAGCATGTGAAGAGCTGCAGAGGGCCAATGAACACCTACGTAAGGAAATTCGAGATCTAAGGACTGAGAGCACGTCCCTGCGTGTACAGTTGGCTTGTCATGAGCCAGTTTGCCCTATGGCGGTACCCCTAACGGTGACC…
>2017-2018 Turkey Layer-GaHV-2-05-TR-2017
------------------------------------------------------------------------------------------------------------CACGACATCCCCAACAGCCCCTCCAAACACCCCTTCCCTGACGGCCTATCTGAGGAGGAGAAACAGAAGCTGGAAAGGAGGAGAAAAAGGAATCGTGACGCCGCTCGGAGAAGACGCAGGGAGCAGACGTACTATGTAGACAAACTCCATGAAGCATGTGAAGAGCTGCAGAGGGCCAATGAACACCTACGTAAGGAAATTCGAGATCTAAGGACTGAGAGCACGTCCCTGCGTGTACAGTTGGCTTGTCATGAGCCAGTTTGCCCTATGGCGGTACCCCTAACGGTGACC…
>2017-2018 Turkey Layer-GaHV-2-06-TR-2017
---------------------------------------------------------------------------------------------------------------------------AGCCCCTCCAAACACCCCTTCCCTGACGGCCTATCTGAGGAGGAGAAACAGAAGCTGGAAAGGAGGAGAAAAAGGAATCGTGACGCCGCTCGGAGAAGACGCAGGGAGCAGACGTACTATGTAGACAAACTCCATGAAGCATGTGAAGAGCTGCAGAGGGCCAATGAACACCTACTTAAGGAAATTCGAGATCTAAGGACTGAGAGCACGTCCCTGCGTGTACAGTTGGCTTGTCATGAGCCAGTTTGCCCTATGGCGGTACCCCTAACGGTGACC…
>2017-2018 Turkey Layer-GaHV-2-07-TR-2017
------------------------------------------------------------------------------------------------------------CACGACATCCCCAACAGCCCCTCCAAACACCCCTTCCCTGACGGCCTATCTGAGGAGGAGAAACAGAAGCTGGAAAGGAGGAGAAAAAGGAATCGTGACGCCGCTCGGAGAAGACGCAGGGAGCAGACGTACTATGTAGACAAACTCCATGAAGCATGTGAAGAGCTGCAGAGGGCCAATGAACACCTACGTAAGGAAATTCGAGATCTAAGGACTGAGAGCACGTCCCTGCGTGTACAGTTGGCTTGTCATGAGCCAGTTTGCCCTATGGCGGTACCCCTAACGGTGACC…
>2017-2018 Turkey Layer-GaHV-2-08-TR-2017
------------------------------------------------------------------------------------------------------------CACGACATCCCCAACAGCCCCTCCAAACACCCCTTCCCTGACGGCCTATCTGAGGAGGAGAAACAGAAGCTGGAAAGGAGGAGAAAAAGGAATCGTGACGCCGCTCGGAGAAGACGCAGGGAGCAGACGTACTATGTAGACAAACTCCATGAAGCATGTGAAGAGCTGCAGAGGGCCAATGAACACCTACGTAAGGAAATTCGAGATCTAAGGACTGAGAGCACGTCCCTGCGTGTACAGTTGGCTTGTCATGAGCCAGTTTGCCCTATGGCGGTACCCCTAACGGTGACC…
>2017-2018 Turkey Layer-GaHV-2-09-TR-2017
------------------------------------------------------------------------------------------------------------CACGACATCCCCAACAGCCCCTCCAAACACCCCTTCCCTGACGGCCTATCTGAGGAGGAGAAACAGAAGCTGGAAAGGAGGAGAAAAAGGAATCGTGACGCCGCTCGGAGAAGACGCAGGGAGCAGACGTACTATGTAGACAAACTCCATGAAGCATGTGAAGAGCTGCAGAGGGCCAATGAACACCTACGTAAGGAAATTCGAGATCTAAGGACTGAGAGCACGTCCCTGCGTGTACAGTTGGCTTGTCATGAGCCAGTTTGCCCTATGGCGGTACCCCTAACGGTGACC…
>2017-2020 China GD20ZW1
ATGGCTCAGGAGCCAGAGCCGGGCGCTATGCCCTACAGTCCCGCTGACGATCCGTCCCCCCTCGATCTTTCTCTCGGGTCGACTTCGAGACGGAAAAAAAGGAAAAGTCACGACATCCCCAACAGCCCCTCCAAACACCCCTTCCCTGACGGCCTATCTGAGGAGGAGAAACAGAAGCTGGAAAGGAGGAGAAAAAGGAATCGTGACGCCGCTCGGAGAAGACGCAGGGAGCAGACGTACTATGTAGACAAACTCCATGAAGCATGTGAAGAGCTGCAGAGGGCCAATGAACACCTACGTAAGGAAATTCGAGATCTAAGGACTGAGTGCACGTCCCTGCGTGCACAGTTGGCTTGTCATGAGCCAGTTTGCCCTATGGCGGTACCCCTAACGGTGACC…
>2017-2020 China GD20ZW2
ATGGCTCAGGAGCCAGAGCCGGGCGCTATGCCCTACAGTCCCGCTGACGATCCGTCCCCCCTCGATCTTTCTCTCGGGTCGACTTCGAGACGGAAAAAAAGGAAAAGTCACGACATCCCCAACAGCCCCTCCAAACACCCCTTCCCTGACGGCCTATCTGAGGAGGAGAAACAGAAGCTGGAAAGGAGGAGAAAAAGGAATCGTGACGCCGCTCGGAGAAGACGCAGGGAGCAGACGTACTATGTAGACAAACTCCATGAAGCATGTGAAGAGCTGCAGAGGGCCAATGAACACCTACGTAAGGAAATTCGAGATCTAAGGACTGAGTGCACGTCCCTGCGTGCACAGTTGGCTTGTCATGAGCCGGTTTGCCCTATGGCGGTACCCCTAACGGTGACC…
>2017-2020 China GD20ZW3
ATGGCTCAGGAGCCAGAGCCGGGCGCTATGCCCTACAGTCCCGCTGACGATCCGTCCCCCCTCGATCTTTCTCTCGGGTCGACTTCGAGACGGAAAAAAAGGAAAAGTCACGACATCCCCAACAGCCCCTCCAAACACCCCTTCCCTGACGGCCTATCTGAGGAGGAGAAACAGAAGCTGGAAAGGAGGAGAAAAAGGAATCGTGACGCCGCTCGGAGAAGACGCAGGGAGCAGACGTACTATGTAGACAAACTCCATGAAGCATGTGAAGAGCTGCAGAGGGCCAATGAACACCTACGTAAGGAAATTCGAGATCTAAGGACTGAGTGCACGTCCCTGCGTGCACAGTTGGCTTGTCATGAGCCAGTTTGCCCTATGGCGGTACCCCTAACGGTGACT…
>2017-2020 China GD20ZW4
ATGGCTCAGGAGCCAGAGCCGGGCGCTATGCCCTACAGTCCCGCTGACGATCCGTCCCCCCTCGATCTTTCTCTCGGGTCGACTTCGAGACGGAAAAAAAGGAAAAGTCACGACATCCCCAACAGCCCCTCCAAACACCCCTTCCCTGACGGCCTATCTGAGGAGGAGAAACAGAAGCTGGAAAGGAGGAGAAAAAGGAATCGTGACGCCGCTCGGAGAAGACGCAGGGAGCAGACGTACTATGTAGACAAACTCCATGAAGCATGTGAAGAGCTGCAGAGGGCCAATGAACACCTACGTAAGGAAATTCGAGATCTAAGGACTGAGTGCACGTCCCTGCGTGCACAGTTGGCTTGTCATGAGCCAGTTTGCCCTATGGCGGTACCCCTAACGGTGACC…
>2017-2020 China GD20ZW5
ATGGCTCAGGAGCCAGAGCCGGGCGCTATGCCCTACAGTCCCGCTGACGATCCGTCCCCCCTCGATCTTTCTCTCGGGTCGACTTCGAGACGGAAAAAAAGGAAAAGTCACGACATCCCCAACAGCCCCTCCAAACACCCCTTCCCTGACGGCCTATCTGAGGAAGAGAAACAGAAGCTGGAAAGGAGGAGAAAAAGGAATCGTGACGCCGCTCGGAGAAGACGCAGGGAGCAGACGTACTATGTAGACAAACTCCATGAAGCATGTGAAGAGCTGCAGAGGGCCAATGAACACCTACGTAAGGAAATTCGAGATCTAAGGACTGAGTGCACGTCCCTGCGTGCACAGTTGGCTTGTCATGAGCCAGTTTGCCCTATGGCGGTACCCCTAACGGTGACC…
>2017-2020 China GX17NNM1
ATGGCTCAGGAGCCAGAGCCGGGCGCTATGCCCTACAGTCCCGCTGACGATCCGTCCCCCCTCGATCTTTCTCTCGGGTCGACTTCGAGACGGAAAAAAAGGAAAAGTCACGACATCCCCAACAGCCCCTCCAAACACCCCTTCCCTGACGGCCTATCTGAGGAGGAGAAACAGAAGCTGGAAAGGAGGAGAAAAAGGAATCGTGACGCCGCTCGGAGAAGACGCAGGGAGCAGACGTACTATGTAGACAAACTCCATGAAGCATGTGAAGAGCTGCAGAGGGCCAATGAACACCTACGTAAGGAAATTCGAGATCTAAGGACTGAGTGCACGTCCCTGCGTGCACAGTTGGCTTGTCATGAGCCAGTTTGCCCTATGGCGGTACCCCTAACGGTGACC…
>2017-2020 China GX17NNM2
ATGGCTCCCGAGCCAGAGCCGGGCGCTATGCCCTACAGTCCCGCTGACGATCCGTCCCCCCTCGATCTTTCTCTCGGGTCGACTTCGAGACGGAAAAAAAGGAAAAGTCACGACATCCCCAACAGCCCCTCCAAACACCCCTTCCCTGACGGCCTATCTGAGGAGGAGAAACAGAAGCTGGAAAGGAGGAGAAAAAGGAATCGTGACGCCGCTCGGAGAAGACGCAGGGAGCAGACGTACTATGTAGACAAACTCCATGAAACATGTGAAGAGCTGCGGAGGGCCAATGAACACCTACGTAAGGAAATTCGAGATCTAAGGACTGAGTGCACGTCCCTGCGTGCACAGTTGGCTTGTCATGAGCCAGTTTGCCCTATGGCGGTACCCCTAACGGTGACC…
>2017-2020 China GX17NNM3
ATGGCTCAGGAGCCAGAGCCGGGCGCTATGCCCTACAGTCCCGCTGACGATCCGTCCCCCCTCGATCTTTCTCTCGGGTCGACTTCGAGACGGAAAAAAAGGAAAAGTCACGACATCCCCAACAGCCCCTCCAAACACCCCTTCCCTGACGGCCTATCTGAGGAGGAGAAACAGAAGCTGGAAAGGAGGAGAAAAAGGAATCGTGACGCCGCTCGGAGAAGACGCAGGGAGCAGACGTACTATGTAGACAAACTCCATGAAGCATGTGAAGAGCTGCAGAGGGCCAATGAACACCTACGTAAGGAAATTCGAGATCTAAGGACTGAGTGCACGTCCCTGCGTGCACAGTTGGCTTGTCATGAGCCAGTTTGCCCTATGGCGGTACCCCTAACGGTGACC…
>2017-2020 China GX17NNM4
ATGGCTCAGGAGCCAGAGCCGGGCGCTATGCCCTACAGTCCCGCTGACGATCCGTCCCCCCTCGATCTTTCTCTCGGGTCGACTTCGAGACGGAAAAAAAGGAAAAGTCACGACATCCCCAACAGCCCCTCCAAACACCCCTTCCCTGACGGCCTATCTGAGGAGGAGAAACAGAAGCTGGAAAGGAGGAGAAAAAGGAATCGTGACGCCGCTCGGAGAAGACGCAGGGAGCAGACGTACTATGTAGACAAACTCCATGAAGCATGTGAAGAGCTGCAGAGGGCCAATGAACACCTACGTAAGGAAATTCGAGATCTAAGGACTGAGTGCACGTCCCTGCGTGCACAGTTGGCTTGTCATGAGCCAGTTTGCCCTATGGCGGTACCCCTAACGGTGACC…
>2017-2020 China GX17NNM5
ATGGCTCAGGAGCCAGAGCCGGGCGCTATGCCCTACAGTCCCGCTGACGATCCGTCCCCCCTCGATCTTTCTCTCGGGTCGACTTCGAGACGGAAAAAAAGGAAAAGTCACGACATCCCCAACAGCCCCTCCGAACACCCCTTCCCTGACGGCCTATCTGAGGAGGAGAAACAGAAGCTGGAAAGGAGGAGAAAAAGGAATCGTGACGCCGCTCGGAGAAGACGCAGAGAGCAGACGTACTATGTAGACAAACTCCATGAAGCATGTGAAGAGCTGCAGAGGGCCAATGAACACCTACGTAAGGAAATTCGAGATCTAAGGACTGAGTGCACGTCCCTGCGTGCACAGTTGGCTTGTCATGAGCCAGTTTGCCCTATGGCGGTACCCCTAACGGTGACC…
>2017-2020 China GX17NNM6
ATGGCTCAGGAGCCAGAGCCGGGCGCTATGCCCTACAGTCCCGCTGACGATCCGTCCCCCCTCGATCTTTCTCTCGGGTCGACTTCGAGACGGAAAAAAAGGAAAAGTCACGACATCCCCAACAGCCCCTCCAAACACCCCTTCCCTGACGGCCTATCTGAGGAGGAGAAACAGAAGCTGGAAAGGAGGAGAAAAAGGAATCGTGACGCCGCTCGGAGAAGACGCAGGGAGCAGACGTACTATGTAGACAAACTCCATGAAACATGTGAAGAGCTGCGGAGGGCCAATGAACACCTACGTAAGGAAATTCGAGATCTAAGGACTGAGTGCACGTCCCTGCGTGCACAGTTGGCTTGTCATGAGCCAGTTTGCCCTATGGCGGTACCCCTAACGGTGACC…
>2017-2020 China GX17NNM7
ATGGCTCAGGAGCCAGAGCCGGGCGCTATGCCCTACAGTCCCGCTGACGATCCGTCCCCCCTCGATCTTCCTCTCGGGTCGACTTCGAGACGGAAAAAAAGGAAAAGTCACGGCATCCCCAACAGCCCCTCCAAACACCCCTTCCCTGACGGCCTATCTGAGGAGGAGAAACAGAAGCTGGAAAGGAGGAGAAAAAGGAATCGTGACGCCGCTCGGAGAAGACGCAGGGAGCAGACGTACTATGTAGACAAACTCCATGAAGCATGTGAAGAGCTGCAGAGGGCCAATGAACACCTACGTAAGGAAATTCGAGATCTAAGGACTGAGTGCACGTCCCTGCGTGCACAGTTGGCTTGTCATGAGCCAGTTTGCCCTATGGCGGTACCCCTAACGGTGACC…
>2017-2020 China GX17YLM1
ATGGCTCAGGAGCCAGAGCCGGGCGCTATGCCCTACAGTCCCGCTGACGATCCGTCCCCCCTCGATCTTTCTCTCGGGTCGACTTCGAGACGGAAAAAAAGGAAAAGTCACGACATCCCCAACAGCCCCTCCAAACACCCCTTCCCTGACGGCCTATCTGAGGAGGAGAAACAGAAGCTGGAAAGGAGGAGAAAAAGGAATCGTGACGCCGCTCGGAGAAGACGCAGGGAGCAGACGTACTATGTAGACAAACTCCATGAAGCATGTGAAGAGCTGCAGAGGGCCAATGAACACCTACGTAAGGAAATTCGAGATCTAAGGACTGAGTGCACGTCCCTACGTGCACAGTTGGCTTGTCATGAGCCAGTTTGCCCTATGGCGGTACCCCTAACGGTGACC…
>2017-2020 China GX18GGM1
ATGGCTCAGGAGCCAGAGCCGGGCGCTATGCCCTACAGTCCCGCTGACGATCCGTCCCCCCTCGATCTTTCTCTCGGGTCGACTTCGAGACGGAAAAAAAGGAAAAGTCACGACATCCCCAACAGCCCCTCCAAACACCCCTTCCCTGACGGCCTATCTGAGGAGGAGAAACAGAAGCTGGAAAGGAGGAGAAAAAGGAATCGTGACGCCGCTCGGAGAAGACGCAGGGAGCAGACGTACTATGTAGACAAACTCCATGAAGCATGTGAAGAGCTGCAGAGGGCCAATGAACACCTACGTAAGGAAATTCGAGATCTAAGGACTGAGTGCACGTCCCTGCGTGCACAGTTGGCTTGTCATGAGCCAGTTTGCCCTATGGCGGTACCCCTAACGGTGACC…
>2017-2020 China GX18LZM1
ATGGCTCAGGAGCCAGAGCCGGGCGCTATGCCCTACAGTCCCGCTGACGATCCGTCCCCCCTCGATCTTTCTCTCGGGTCGACTTCGAGACGGAAAAAAAGGAAAAGTCACGACATCCCCAACAGCCCCTCCAAACACCCCTTCCCTGACGGCCTATCTGAGGAGGAGAAACAGAAGCTGGAAAGGAGGAGAAAAAGGAATCGTGACGCCGCTCGGAGAAGACGCAGGGAGCAGACGTACTATGTAGACAAACTCCATGAAGCATGTGATGAGCTGCAGAGGGCCAATGAACACCTACGTAAGGAAATTCGAGATCTAAGGACTGAGTGCACGTCCCTGCGTGCACAGTTGGCTTGTCATGAGCCAGTTTGCCCTATGGCGGTACCCCTAACGGTGACC…
>2017-2020 China GX18NNM1
ATGGCTCAGGAGCCAGAGCCGGGCGCTATGCCCTACAGTCCCGCTGACGATCCGTCCCCCCTCGATCTTTCTCTCGGGTCGACTTCGAGACGGAAAAAAAGGAAAAGTCACGACATCCCCAACAACCCCTCCAAACACCCCTTCCCTGACGGCCTATCTGAGGAGGAGAAACAGAAGCTGGAAAGGAGGAGAAAAAGGAATCGTGACGCCGCTCGGAGAAGACGCAGGGAGCAGACGTACTATGTAGACAAACTCCATGAAGCATGTGAAGAGCTGCAGAGGGCCAATGAACACCTACGTAAGGAAATTCGAGATCTAAGGACTGAGTGCACGTCCCTGCGTGCACAGTTGGCTTGCCATGAGCCAGTTTGCCCTATGGCGGTACCCCTAACGGTGACC…
>2017-2020 China GX18NNM2
ATGGCTCAGGAGCCAGAGCCGGGCGCTATGCCCTACAGTCCCGCTGACGATCCGTCCCCCCTCGATCTTTCTCTCGGGTCGACTTCGAGACGGAAAAAAAGGAAAAGTCACGACATCCCCAACAGCCCCTCCAAACACCCCTTCCCTGACGGCCTATCTGAGGAGGAGAAACAGAAGCTGGAAAGGAGGAGAAAAAGGAATCGTGACGCCGCTCGGAGAAGACGCAGGGAGCAGACGTACTATGTAGACAAACTCCATGAAACATGTGAAGAGCTGCGGAGGGCCAATGAACACCTACGTAAGGAAATTCGAGATCTAAGGACTGAGTGCACGTCCCTGCGTGCACAGTTGGCTTGTCATGAGCCAGTTTGCCCTATGGCGGTACCCCTAACGGTGACC…
>2017-2020 China GX18NNM4
ATGGCTCAGGAGCCAGAGCCGGGCGCTATGCCCTACAGTCCCGCTGACGATCCGTCCCCCCTCGATCTTTCTCTCGGGTCGACTTCGAGACGGAAAAAAAGGAAAAGTCACGACATCCCCAACAGCCCCTCCAAACACCCCTTCCCTGACGGCCTATCTGAGGAGGAGAAACAGAAGCTGGAAAGGAGGAGAAAAAGGAATCGTGACGCCGCTCGGAGAAGACGCAGGGAGCAGACGTACTATGTAGACAAACTCCATGAAACATGTGAAGAGCTGCGGAGGGCCAATGAACACCTACGTAAGGAAATTCGAGATCTAAGGACTGAGTGCACGTCCCTGCGTGCACAGTTGGCTTGTCATGAGCCAGTTTGCCCTATGGCGGTACCCCTAACGGTGACC…
>2017-2020 China GX18NNM5
ATGGCTCAGGAGCCAGAGCCGGGCGCTATGCCCTACAGTCCCGCTGACGATCCGTCCCCCCTCGATCTTTCTCTCGGGTCGACTTCGAGACGGAAAAAAAGGAAAAGTCACGACATCCCCAACAGCCCCTCCAAACACCCCTTCCCTGACGGCCTATCTGAGGAGGAGAAACAGAAGCTGGAAAGGAGGAGAAAAAGGAATCGTGACGCCGCTCGGAGAAGACGCAGGGAGCAGACGTACTATGTAGACAAACTCCATGAAACATGTGAAGAGCTGCGGAGGGCCAATGAACACCTACGTAAGGAAATTCGAGATCTAAGGACTGAGTGCACGTCCCTGCGTGCACAGTTGGCTTGTCATGAGCCAGTTTGCCCTATGGCGGTACCCCTAACGGTGACC…
>2017-2020 China GX18NNM6
ATGGCTCAGGAGCCAGAGCCGGGCGCTATGCCCTACAGTCCCGCTGACGATCCGTCCCCCCTCGATCTTTCTCTCGGGTCGACTTCGAGACGGAAAAAAAGGAAAAGTCACGACATCCCCAACAGCCCCTCCAAACACCCCTTCCCTGACGGCCTATCTGAGGAGGAGAAACAGAAGCTGGAAAGGAGGAGAAAAAGGAATCGTGACGCCGCTCGGAGAAGACGCAGGGAGCAGACGTACTATGTAGACAAACTCCATGAAACATGTGAAGAGCTGCGGAGGGCCAATGAACACCTACGTAAGGAAATTCGAGATCTAAGGACTGAGTGCACGTCCCTGCGTGCACAGTTGGCTTGTCATGAGCCAGTTTGCCCTATGGCGGTACCCCTAACGGTGACC…
>2017-2020 China GX19GGM1
ATGGCTCAGGAGCCAGAGCCGGGCGCTATGCCCTACAGTCCCGCTGACGATCCGTCCCCCCTCGATCTTTCTCTCGGGTCGACTTCGAGACGGAAAAAAAGGAAAAGTCACGACATCCCCAACAGCCCCTCCAAACACCCCTTCCCTGACGGCCTATCTGAGGAGGAGAAACAGAAGCTGGAAAGGAGGAGAAAAAGGAATCGTGACGCCGCTCGGAGAAGACGCAGGGAGCAGACGTACTATGTAGACAAACTCCATGAAACATGTGAAGAGCTGCGGAGGGCCAATGAACACCTACGTAAGGAAATTCGAGATCTAAGGACTGAGTGCACGTCCCTGCGTGCACAGTTGGCTTGTCATGAGCCAGTTTGCCCTATGGCGGTACCCCTAACGGTGACC…
>2017-2020 China GX19NNM1
ATGGCTCAGGAGCCAGAGCCGGGCGCTATGCCCTACAGTCCCGCTGACGATCCGTCCCCCCTCGATCTTTCTCTCGGGTCGACTTCGAGACGGAAAAAAAGGAAAAGTCACGACATCCCCAACAGCCCCTCCAAACACCCCTTCCCTGACGGCCTATCTGAGGAGGAGAAACAGAAGCTGGAAAGGAGGAGAAAAAGGAATCGTGACGCCGCTCGGAGAAGACGCAGGGAGCAGACGTACTATGTAGACAAACTCCATGAAACATGTGAAGAGCTGCGGAGGGCCAATGAACACCTACGTAAGGAAATTCGAGATCTAAGGACTGAGTGCACGTCCCTGCGTGCACAGTTGGCTTGTCATGAGCCAGTTTGCCCTATGGCGGTACCCCTAACGGTGACC…
>2017-2020 China GX19NNM2
ATGGCTCAGGAGCCAGAGCCGGGCGCTATGCCCTACAGTCCCGCTGACGATCCGTCCCCCCTCGATCTTTCTCTCGGGTCGACTTCGAGACGGAAAAAAAGGAAAAGTCACGACATCCCCAACAGCCCCTCCAAACACCCCTTCCCTGACGGCCTATCTGAGGAGGAGAAACAGAAGCTGGAAAGGAGGAGAAAAAGGAATCGTGACGCCGCTCGGAGAAGACGCAGGGAGCAGACGTACTATGTAGACAAACTCCATGAAGCATGTGAAGAGCTGCAGAGGGCCAATGAACACCTACGTAAGGAAATTCGAGATCTAAGGACTGAGTGCACGTCCCTGCGTGCACAGTTGGCTTGCCATGAGCCAGTTTGCCCTATGGCGGTACCCCTAACGGTGACC…
>2017-2020 China GX19QZM1
ATGGCTCAGGAGCCAGAGCCGGGCGCTATGCCCTACAGTCCCGCTGACGATCCGTCCCCCCTCGATCTTTCTCTCGGGTCGACTTCGAGACGGAAAAAAAGGAAAAGTCACGACATCCCCAACAGCCCCTCCAAACACCCCTTCCCTGACGGCCTATCTGAGGAGGAGAAACAGAAGCTGGAAAGGAGGAGAAAAAGGAATCGTGACGCCGCTCGGAGAAGACGCAGAGAGCAGACGTACTATGTAGACAAACTCCATGAAGCATGTGAAGAGCTGCAGAGGGCCAATGAACACCTACGTAAGGAAATTCGAGATCTAAGGACTGAGTGCACGTCCCTGCGTGCACAGTTGGCTTGTCATGAGCCAGTTTGCCCTATGGCGGTACCCCTAACGGTGACC…
>2017-2020 China GX19YLM1
ATGGCTCAGGAGCCAGAGCCGGGCGCTATGCCCTACAGTCCCGCTGACGATCCGTCCCCCCTCGATCTTTCTCTCGGGTCGACTTCGAGACGGAAAAAAAGGAAAAGTCACGACATCCCCAACAGCCCCTCCAAACACCCCTTCCCTGACGGCCTATCTGAGGAGGAGAAACAGAAGCTGGAAAGGAGGAGAAAAAGGAATCGTGACGCCGCTCGGAGAAGACGCAGGGAGCAGACGTACTACGTAGACAAACTCCATGAAGCATGTGAAGAGCTGCAGAGGGCCAATGAACACCTACGTGAGGAAATTCGAGATCTAAGGACTGAGTGCACGTCCCTGCGTGCACAGTTGGCTTGTCATGAGCCAGTTTGCCCTATGGCGGTACCCCTAACGGTGACC…
>2017-2020 China GX19YLM3
ATGGCTCAGGAGCCAGAGCCGGGCGCTATGCCCTACAGTCCCGCTGACGATCCGTCCCCCCTCGATCTTTCTCTCGGGTCGACTTCGAGACGGAAAAAAAGGAAAAGTCACGACATCCCCAACAGCCCCTCCAAACACCCCTTCCCTGACGGCCTATCTGAGGAGGAGAAACAGAAGCTGGAAAGGAGGAGAAAAAGGAATCGTGACGCCGCTCGGAGAAGACGCAGGGAGCAGACGTACTATGTAGACAAACTCCATGAAACATGTGAAGAGCTGCGGAGGGCCAATGAACACCTACGTAAGGAAATTCGAGATCTAAGGACTGAGTGCACGTCCCTGCGTGCACAGTTGGCTTGTCATGAGCCAGTTTGCCCTATGGCGGTACCCCTAACGGTGACC…
>2017-2020 China GX19YLM4
ATGGCTCAGGAGCCAGAGCCGGGCGCTATGCCCTACAGTCCCGCTGACGATCCGTCCCCCCTCGATCTTTCTCTCGGGTCGACTTCGAGACGGAAAAAAAGGAAAAGTCACGACATCCCCAACAGCCCCTCCAAACACCCCTTCCCTGACGGCCTATCTGAGGAGGAGAAACAGAAGCTGGAAAGGAGGAGAAAAAGGAATCGTGACGCCGCTCGGAGAAGACGCAGGGAGCAGACGTACTATGTAGACAAACTCCATGAAACATGTGAAGAGCTGCGGAGGGCCAATGAACACCTACGTAAGGAAATTCGAGATCTAAGGACTGAGTGCACGTCCCCGCGTGCACAGTTGGCTTGTCATGAGCCAGTTTGCCCTATGGCGGTACCCCTAACGGTGACC…
>2017-2020 China GX20GG1
ATGGCTCAGGAGCCAGAGCCGGGCGCTATGCCCTACAGTCCCGCTGACGATCCGTCCCCCCTCGATCTTTCTCTCGGGTCGACTTCGAGACGGAAAAAAAGGAAAAGTCACGACATCCCCAACAGCCCCTCCAAACACCCCTTCCCTGACGGCCTATCTGAGGAGGAGAAACAGAAGCTGGAAAGGAGGAGAAAAAGGAATCGTGACGCCGCTCGGAGAAGACGCAGGGAGCAGACGTACTATGTAGACAAACTCCATGAAACATGTGAAGAGCTGCGGAGGGCCAATGAACACCTACGTAAGGAAATTCGAGATCTAAGGACTGAGTGCACGTCCCTGCGTGCACAGTTGGCTTGTCATGAGCCAGTTTGCCCTATGGCGGTACCCCTAACGGTGACC…
>2017-2020 China GX20GG2
ATGGCTCAGGAGCCAGAGCCGGGCGCTATGCCCTACAGTCCCGCTGACGATCCGTCCCCCCTCGATCTTTCTCTCGGGTCGACTTCGAGACGGAAAAAAAGGAAAAGTCACGACATCCCCAACAGCCCCTCCAAACACCCCTTCCCTGACGGCCTATCTGAGGAGGAGAAACAGAAGCTGGAAAGGAGGAGAAAAAGGAATCGTGACGCCGCTCGGAGAAGACGCAGGGAGCAGACGTACTATGTAGACAAACTCCATGAAGCATGTGAAGAGCTGCAGAGGGCCAATGAACACCTACGTAAGGAAATTCGAGATCTAAGGACTGAGTGCACGTCCCTGCGTGCACAGTTGGCTTGTCATGAGCCAGTTTGCCCTATGGCGGTACCCCTAACGGTGACC…
>2017-2020 China GX20GG3
ATGGCTCAGGAGCCAGAGCCGGGCGCTATGCCCTACAGTCCCGCTGACGATCCGTCCCCCCTCGATCTTTCTCTCGGGTCGACTTCGAGACGGAAAAAAAGGAAAAGTCACGACATCCCCAACAGCCCCTCCAAACACCCCTTCCCTGACGGCCTATCTGAGGAGGAGAAACAGAAGCTGGAAAGGAGGAGAAAAAGGAATCGTGACGCCGCTCGGAGAAGACGCAGGGAGCAGACGTACTATGTAGACAAACTCCATGAAGCATGTGAAGAGCTGCAGAGGGCCAATGAACACCTACGTAAGGAAATTCGAGATCTAAGGACTGAGTGCACGTCCCTGCGTGCACAGTTGGCTTGTCATGAGCCAGTTTGCCCTATGGCGGTACCCCTAACGGTGACC…
>2017-2020 China GX20GG4
ATGGCTCAGGAGCCAGAGCCGGGCGCTATGCCCTACAGTCCCGCTGACGATCCGTCCCCCCTCGATCTTTCTCTCGGGTCGACTTCGAGACGGAAAAAAAGGAAAAGTCACGACATCCCCAACAGCCCCTCCAAACACCCCTTCCCTGACGGCCTATCTGAGGAGGAGAAACAGAAGCTGGAAAGGAGGAGAAAAAGGAATCGTGACGCCGCTCGGAGAAGACGCAGGGAGCAGACGTACTATGTAGACAAACTCCATGAAACATGTGAAGAGCTGCGGAGGGCCAATGAACACCTACGTAAGGAAATTCGAGATCTAAGGACTGAGTGCACGTCCCTGCGTGCACAGTTGGCTTGTCATGAGCCAGTTTGCCCTATGGCGGTACCCCTAACGGTGACC…
>2017-2020 China GX20NN1
ATGGCTCAGGAGCCAGAGCCGGGCGCTATGCCCTACAGTCCCGCTGACGATCCGTCCCCCCTCGATCTTTCTCTCGGGTCGACTTCGAGACGGAAAAAAAGGAAAAGTCACGACATCCCCAACAGCCCCTCCAAACACCCCTTCCCTGACGGCCTATCTGAGGAGGAGAAACAGAAGCTGGAAAGGAGGAGAAAAAGGAATCGTGACGCCGCTCGGAGAAGACGCAGGGAGCAGACGTACTATGTAGACAAACTCCATGAAGCATGTGAAGAGCTGCAGAGGGCCAATGAACACCTACGTAAGGAAATTCGAGATCTAAGGACTGAGTGCACGTCCCTGCGTGCACAGTTGGCTTGTCATGAGCCAGTTTGCCCTATGGCGGTACCCCTAACGGTGACC…
>2017-2020 China GX20NN2
ATGTCTCAGGAGCCAGAGCCGGGCGCTATGCCCTACAGTCCCGCTGACGATCCGTCCCCCCTCGATCTTTCTCTCGGGTCGACTTCGAGACGGAAAAAAAGGAAAAGTCACGACATCCCCAACAGCCCCTCCAAACACCCCTTCCCTGACGGCCTATCTGAGGAGGAGAAACAGAAGCTGGAAAGGAGGAGAAAAAGGAATCGTGACGCCGCTCGGAGAAGACGCAGGGAGCAGACGTACTATGTAGACAAACTCCATGAAGCATGTGAAGAGCTGCAGAGGGCCAATGAACACCTACGTAAGGAAATTCGAGATCTAAGGACTGAGTGCACGTCCCTGCGTGCACAGTTGGCTTGTCATGAGCCAGTTTGCCCTATGGCGGTATCCCTAACGGTGACC…
>2017-2020 China GX20QY04A
ATGGCTCAGGAGCCAGAGCCGGGCGCTATGCCCTACAGTCCCGCTGACGATCCGTCCCCCCTCGATCTTTCTCTCGGGTCGACTTCGAGACGGAAAAAAAGGAAAAGTCACGACATCCCCAACAGCCCCTCCAAACACCCCTTCCCTGACGGCCTATCTGAGGAGGAGAAACAGAAGCTGGAAAGGAGGAGAAAAAGGAATCGTGACGCCGCTCGGAGAAGACGCAGGGAGCAGACGTACTATGTAGACAAACTCCATGAAACATGTGAAGGGCTGCGGAGGGCCAATGAACACCTACGTAAGGAAATTCGAGATCTAAGGACTGAGTGCACGTCCCTGCGTGCACAGTTGGCTTGTCATGAGCCAGTTTGCCCTATGGCGGTACCCCTAACGGTGACC…
>2017-2020 China GX20QY04B
ATGGCTCAGGAGCCAGAGCCGGGCGCTATGCCCTACAGTCCCGCTGACGATCCGTCCCCCCTCGATCTTTCTCTCGGGTCGACTTCGAGACGGAAAAAAAGGAAAAGTCACGACATCCCCAACAGCCCCTCCAAACACCCCTTCCCTGACGGCCTATCTGAGGAGGAGAAACAGAAGCTGGAAAGGAGGAGAAAAAGGAATCGTGACGCCGCTCGGAGAAGACGCAGGGAGCAGACGTACTATGTAGACAAACTCCATGAAACATGTGAAGAGCTGCGGAGGGCCAATGAACACCTACGTAAGGAAATTCGAGATCTAAGGACTGAGTGCACGTCCCTGCGTGCACAGTTGGCTTGTCATGAGCCAGTTTGCCCTATGGCGGTACCCCTAACGGTGACC…
>2017-2020 China GX20YL1
ATGGCTCAGGAGCCAGAGCCGGGCGCTATGCCCTACAGTCCCGCTGACGATCCGTCCCCCCTCGATCTTTCTCTCGGGTCGACTTCGAGACGGAAAAAAAGGAAAAGTCACGACATCCCCAACAGCCCCTCCAAACACCCCTTCCCTGACGGCCTATCTGAGGAGGAGAAACAGAAGCTGGAAAGGAGGAGAAAAAGGAATCGTGACGCCGCTCGGAGAAGACGCAGGGAGCAGACGTACTATGTAGACAAACTCCATGAAGCATGTGAAGAGCTGCAGAGGGCCAATGAACACCTACGTAAGGAAATTCGAGATCTAAGGACTGAGTGCACGTCCCTGCGTGCACAGTTGGCTTGTCATGAGCCAGTTTGCCCTATGGCGGTACCCCTAACGGTGACC…
>2017-2020 China YN20KM01
ATGGCTCAGGAGCCAGAGCCGGGCGCTATGCCCTACAGTCCCGCTGACGATCCGTCCCCCCTCGATCTTTCTCTCGGGTCGACTTCGAGACGGAAAAAAAGGAAAAGTCACGACATCCCCAACAGCCTCTCCAAACACCCCTTCCCTGACGGCCTATCTGAGGAGGAGAAACAGAAGCTGGAAAGGAGGAGAAAAAGGAATCGTGACGCCGCTCGGAGAAGACGCAGGGAGCAGACGTACTATGTAGACAAACTCCATGAAACATGTGAAGAGCTGCGGAGGGCCAATGAGCACCTACGTAAGGAAATTCGAGATCTAAGGACTGAGTGCACGTCCCTGCGTGCACAGTTGGCTTGTCATGAGCCAGTTTGCCCTATGGCGGTACCCCTAACGGTGACC…
>2018 China GX18NNM5
ATGGCTCAGGAGCCAGAGCCGGGCGCTATGCCCTACAGTCCCGCTGACGATCCGTCCCCCCTCGATCTTTCTCTCGGGTCGACTTCGAGACGGAAAAAAAGGAAAAGTCACGACATCCCCAACAGCCCCTCCAAACACCCCTTCCCTGACGGCCTATCTGAGGAGGAGAAACAGAAGCTGGAAAGGAGGAGAAAAAGGAATCGTGACGCCGCTCGGAGAAGACGCAGGGAGCAGACGTACTATGTAGACAAACTCCATGAAACATGTGAAGAGCTGCGGAGGGCCAATGAACACCTACGTAAGGAAATTCGAGATCTAAGGACTGAGTGCACGTCCCTGCGTGCACAGTTGGCTTGTCATGAGCCAGTTTGCCCTATGGCGGTACCCCTAACGGTGACC…
>2018 India Ap-01
---------------GAGCCGGGCGCTATGCCCTACAGTCCCGCTGACGATCCGTCCCCCCTCGATCTTTCTCTCGGGTCGACTTCGAGACGGAAAAAAAGGAAAAGTCACGACATCCCCAACAGCCCCTCCAAACACCCCTTCCCTGACGGCCTATCTGAGGAGGAGAAACAGAAGCTGGAAAGGAGGAGAAAAAGGAATCGTGACGCCGCTCGGAGAAGACGCAGGGAGCAGACGTACTATGTAGACAAACTCCATGAAGCATGTGAAGAGCTGCAGAGGGCCAATGAACACCTACGTAAGGAAATTCGAGATCTAAGGACTGAGTGCACGTCCCTGCGTGTACAGTTGGCTTGTCATGAGCCAGTTTGCCCTATGGCGGTACCCCTAACGGTGACC…
>2018 India Ap-02
---------------GAGCCGGGCGCTATGCCCTACAGTCCCGCTGACGATCCGTCCCCCCTCGATCTTTCTCTCGGGTCGACTTCGAGACGGAAAAAAAGGAAAAGTCACGACATCCCCAACAGCCCCTCCAAACACCCCTTCCCTGACGGCCTATCTGAGGAGGAGAAACAGAAGCTGGAAAGGAGGAGAAAAAGGAATCGTGACGCCGCTCGGAGAAGACGCAGGGAGCAGACGTACTATGTAGACAAACTCCATGAAACATGTGAAGAGCTGCGGAGGGCCAATGAACACCTACGTAAGGAAATTCGAGATCTAAGGACTGAGTGCACGTCCCTGCGTGTACAGTTGGCTTGTCATGAGCCAGTTTGCCCTATGGCGGTACCCCTAACGGTGACC…
>2018 India Ap-03
---------------GAGCCGGGCGCTATGCCCTACAGTCCCGCTGACGATCCGTCCCCCCTCGATCTTTCTCTCGGGTCGACTTCGAGACGGAAAAAAAGGAAAAGTCACGACATCCCCAACAGCCCCTCCAAACACCCCTTCCCTGACGGCCTATCTGAGGAGGAGAAACAGAAGCTGGAAAGGAGGAGAAAAAGGAATCGTGACGCCGCTCGGAGAAGACGCAGGGAGCAGACGTACTATGTAGACAAACTCCATGAAGCATGTGAAGAGCTGCGGAGGGCCAATGAACACCTACGTAAGGAAATTCGAGATCTAAGGACTGAGTGCACGTCCCTGCGTGTACAGTTGGCTTGTCATGAGCCAGTTTGCCCTATGGCGGTACCCCTAACGGTGACC…
>2018 India Ap-04
---------------GAGCCGGGCGCTATGCCCTACAGTCCCGCTGACGATCCGTCCCCCCTCGATCTTTCTCTCGGGTCGACTTCGAGACGGAAAAAAAGGAAAAGTCACGACATCCCCAACAGCCCCTCCAAACACCCCTTCCCTGACGGCCTATCTGAGGAGGAGAAACAGAAGCTGGAAAGGAGGAGAAAAAGGAATCGTGACGCCGCTCGGAGAAGACGCAGGGAGCAGACGTACTATGTAGACAAACTCCATGAAACATGTGAAGAGCTGCGGAGGGCCAATGAACACCTACGTAAGGAAATTCGAGATCTAAGGACTGAGTGCACGTCCCTGCGTGTACAGTTGGCTTGTCATGAGCCAGTTTGCCCTATGGCGGTACCCCTAACGGTGACC…
>2018 Japan Hokkaido Kgw-c2
ATGTCTCAGGAGCCAGAGCCGGGCGCTATGCCCTACAGTCCCGCTGACGATCCGTCCCCCCTCGATCTTTCTCTCGGGTCGACTTCGAGACGGAAAAAAAGGAAAAGTCACGACATCCCCAACAGCCCCTCCAAACACCCCTTCCCTGACGGCCTATCTGAGGAGGAGAAACAGAAGCTGGAAAGGAGGAGAAAAAGGAATCGTGACGCCGCTCGGAGAAGACGCAGGGAGCAGACGTACTATGTAGACAAACTCCATGAAGCATGTGAAGAGCTGCAGAGGGCCAATGAACACCTACGTAAGGAAATTCGAGATCTAAGGACTGAGTGCACGTCCCTGTGTGCACAGTTGGCTTGTCATGAGCCAGTTTGCCCTATGGCGGTACCCCTAACGGTGACC…
>2018-2020 China GD20M1
ATGTCTCAGGAGCCAGAGCCGGGCGCTATGCCCTACAGTCCCGCTGACGATCCGTCCCCCCTCGATCTTTCTCTCGGGTCTACTTCGAGACGGAAAAAAAGGAAAAGTCACGACGTCCCCAACAGCCCCTCCAAACACCCCTTCCCTGACGGCCTATCTGAGGAGGAGAAACAGAAGCTGGAAAGGAGGAGAAAAAGGAATCGTGACGCCGCTCGGAGAAGACGCAGGGAGCAGACGTACTATGTAGACAAACTCCATGAAGCATGTGAAGAGCTGCAGAGGGCCAATGAACACCTACGTAAGGAAATTCGAGATCTAAGGACTGAGTGCACGTCCCTGCGTGCACAGTTGGCTTGTCATGAGCCAGTTTGCCCTATGGCGGTACCCCTAACGGTGACC…
>2018-2020 China GX18NNM7
ATGTCTCAGGAGCCAGAGCCGGGCGCTATGCCCTACAGTCCCGCTGACGATCCGTCCCCCCTCGATCTTTCTCTCGGGTCGACTTCGAGACGGAAAAAAAGGAAAAGTCACGACATCCCCAACAGCCCCTCCAAACACCCCTTCCCTGACGGCCTATCTGAGGAGGAGAAACAGAAGCTGGAAAGGAGGAGAAAAAGGAATCGTGACGCCTCTCGGAGAAGACGCAGGGAGCAGACGGACTATGTAGACAAACTCCATGAAGCATGTGAAGAGCTGCAGAGGGCCAATGAACACCTACGTAAGGAAATTCGAGATCTAAGGACTGAGTGCACGTCCCTGCGTGTACAGTTGGCTTGTCATGAGCCAGTTTGCCCTGTGGCGGTACCCCTAACGGTGACC…
>2018-2020 China GX18NNM8
ATGGCTCAGGAGCCAGAGCCGGGCGCTATGCCCTACAGTCCCGCTGACGATCCGTCCCCCCTCGATCTTTCTCTCGGGTCGACTTCGAGACGGAAAAAAAGGAAAAGTCACGACATCCCCAACAGCCCCTCCAAACACCCCTTCCCTGACGGCCTATCTGAGGAGGAGAAACAGAAGCTGGAAAGGAGGAGAAAAAGGAATCGTGACGCCGCTCGGAGAAGACGCAGGGAGCAGACGTACTATGTAGACAAACTCCATGAAGCATGTGAAGAGCTGCAGAGGGCCAATGAACACCTACGTAAGGAAATTCGAGATCTAAGGACTGAGTGCACGTCCCTGCGTGCACAGTTGGCTTGTCATGAGCCAGTTTGCCCTATGGCGGTACCCCTAACGGTGACC…
>2018-2020 China GX19NNM3
ATGTCTCAGGAGCCAGAGCCGGGCGCTATGCCCTACAGTCCCGCTGACGATCCGTCCCCCCTCGATCTTTCTCTCGGGTCGACTTCGAGACGGAGAAAAAGGAAAAGTCACGACATCCCCAACAGCCCCTCCAAACACCCCTTCCCTGACGGCCTATCTGAGGAGGAGAAACAGAAGCTGGAAAGGAGGAGAAAAAGGAATCGTGGCGCCGCTCGGAGAAGACGCAGGGAGCAGACGTACTATGTAGACAAACTCCATGAAACATGTGAAGAGCTGCGGAGGGCCAATGAACACCTACGTAAGGAAATTCGAGATCTAAGGACTGAGTGCACGCCCCTGCGTGCACAGTTGGCTTGTCATGAGCCAGTTTGCCCTATGGCGGTACCCCTAACGGTGACC…
>2018-2020 China GX19YLM5
ATGTCTCAGGAGCCAGAGCCGGGCGCTATGCCCTACAGTCCCGCTGACGATCCGTCCCCCCTCGATCTTTCTCTCGGGTCGACTTCGAGACGGAAAAAAAGGAAAAGTCACGACATCCCCAACAGCCCCTCCAAACACCCCTTCCCTGACGGCCTATCTGAGGAGGAGAAACAGAAGCTGGAAAGGAGGAGAAAAAGGAATCGTGACGCCGCTCGGAGAAGACGCAGGGAGCAGACGTACTATGTAGACAAACTCCATGAAACATGTGAAGAGCTGCGGAGGGCCAATGAACACCTACGTAAGGAAATTCGAGATCTAAGGACTGAGTGCACGTCCCTGCGTGCACAGTTGGCTTGTCATGAGCCAGTTTGCCCTATGGCGGTACCCCTAACGGTGACC…
>2019 Turkey MDV/Tur/2019
---------------------------------------------------------------------------------------------------------------GACATCCCCAACAGCCCCTCCAAACACCCCTTCCCTGACGGCCTATCTGAGGAGGAGAAACAGAAGCTGGAAAGGAGGAGAAAAAGGAATCGTGACGCCGCTCGGAGAAGACGCAGGGAGCAGACGTACTATGTAGACAAACTCCATGAAACATGTGAAGAGCTGCGGAGGGCCAATGAACACCTACGTAAGGAAATTCGAGATCTAAGGACTGAGTGTACGTCCCTGCGTTTACAGTTGGCTTGTCATGAGCCAGTTTGCCCTATGGCGGTACCCCTAACGGTGACC…
>2019 Turkey TrMDV1/19
ATGTCTCAGGAGCCAGAGCCGGGCGCTATGCCCTACAGTCCCGCTGACGATCCGTCCCCCCTCGATCTTTCTCTCGGGTCGACTTCGAGACGGAAAAAAAGGAAAAGTCACGACATCCCCAACAGCCCCTCCAAACACCCCTTCCCTGACGGCCTATCTGAGGAGGAGAAACAGAAGCTGGAAAGGAGGAGAAAAAGGAATCGTGACGCCGCTCGGAGAAGACGCAGGGAGCAGACGTACTATGTAGACAAACTCCATGAAGCATGTGAAGAGCTGCAGAGGGCCAATGAACACCTACGTAAGGAAATTCGAGATCTAAGGACTGAGAGCACGTCCCTGCGTGTACAGTTGGCTTGTCATGAGCCAGTTTGCCCTATGGCGGTACCCCTAACGGTGACC…
>2020-2021 Iran 99-19 Iran 2021
ATGTCTCAGGAGCCAGAGCCGGGCGCTATGCCCTACAGTCCCGCTGACGATCCGTCCCCCCTCGATCTTTCTCTCGGGTCGACTTCGAGACGGAAAAAAAGGAAAAGTCACGACATCCCCAACAGCCCCTCCAAACACCCCTTCCCTGACGGCCTATCTGAGGAGGAGAAACAGAAGCTGGAAAGGAGGAGAAAAAGGAATCGTGACGCCGCTCGGAGAAGACGCAGGGAGCAGACGTACTATGTAGACAAACTCCATGAAGCATGTGAAGAGCTGCAGAGGGCCAATGAACACCTACGTAAGGAAATTCGAGATCTAAGGACTGAGAGCACGTCCCTGCGTGTACAGTTGGCTTGTCATGAGCCAGTTTGCCCTATGGCGGTACCCCTAACGGTGACC…
>2020-2021 Iran 99-23 Iran 2021
ATGTCTCAGGAGCCAGAGCCGGGCGCTATGCCCTACAGTCCCGCTGACGATCCGTCCCCCCTCGATCTTTCTCTCGGGTCGACTTCGAGACGGAAAAAAAGGAAAAGTCACGACATCCCCAACAGCCCCTCCAAACACCCCTTCCCTGACGGCCTATCTGAGGAGGAGAAACAGAAGCTGGAAAGGAGGAGAAAAAGGAATCGTGACGCCGCTCGGAGAAGACGCAGGGAGCAGACGTACTATGTAGACAAACTCCATGAAGCATGTGAAGAGCTGCAGAGGGCCAATGAACACCTACGTAAGGAAATTCGAGATCTAAGGACTGAGAGCACGTCCCTGCGTGTACAGTTGGCTTGTCATGAGCCAGTTTGCCCTATGGCGGTACCCCTAACGGTGACC…
>2020-2021 Iran 99-24 Iran 2021
ATGTCTCAGGAGCCAGAGCCGGGCGCTATGCCCTACAGTCCCGCTGACGATCCGTCCCCCCTCGATCTTTCTCTCGGGTCGACTTCGAGACGGAAAAAAAGGAAAAGTCACGACATCCCCAACAGCCCCTCCAAACACCCCTTCCCTGACGGCCTATCTGAGGAGGAGAAACAGAAGCTGGAAAGGAGGAGAAAAAGGAATCGTGACGCCGCTCGGAGAAGACGCAGGGAGCAGACGTACTATGTAGACAAACTCCATGAAGCATGTGAAGAGCTGCAGAGGGCCAATGAACACCTACGTAAGGAAATTCGAGATCTAAGGACTGAGAGCACGTCCCTGCGTGTACAGTTGGCTTGTCATGAGCCAGTTTGCCCTATGGCGGTACCCCTAACGGTGACC…
>2020-2021 Iran 99-25 Iran 2021
ATGTCTCAGGAGCCAGAGCCGGGCGCTATGCCCTACAGTCCCGCTGACGATCCGTCCCCCCTCGATCTTTCTCTCGGGTCGACTTCGAGACGGAAAAAAAGGAAAAGTCACGACATCCCCAACAGCCCCTCCAAACACCCCTTCCCTGACGGCCTATCTGAGGAGGAGAAACAGAAGCTGGAAAGGAGGAGAAAAAGGAATCGTGACGCCGCTCGGAGAAGACGCAGGGAGCAGACGTACTATGTAGACAAACTCCATGAAGCATGTGAAGAGCTGCAGAGGGCCAATGAACACCTACGTAAGGAAATTCGAGATCTAAGGACTGAGAGCACGTCCCTGCGTGTACAGTTGGCTTGTCATGAGCCAGTTTGCCCTATGGCGGTACCCCTAACGGTGACC…
>2020-2021 Iran 99-35 Iran 2021
ATGTCTCAGGAGCCAGAGCCGGGCGCTATGCCCTACAGTCCCGCTGACGATCCGTCCCCCCTCGATCTTTCTCTCGGGTCGACTTCGAGACGGAAAAAAAGGAAAAGTCACGACATCCCCAACAGCCCCTCCAAACACCCCTTCCCTGACGGCCTATCTGAGGAGGAGAAACAGAAGCTGGAAAGGAGGAGAAAAAGGAATCGTGACGCCGCTCGGAGAAGACGCAGGGAGCAGACGTACTATGTAGACAAACTCCATGAAACATGTGAAGAGCTGCAGAGGGCCAATGAACACCTACGTAAGGAAATTCGAGATCTAAGGACTGAGTGCACGTCCCTGCGTGCACAGTTGGCTTGTCATGAGCCAGTTTGCCCTATGGCGGTACCCCTAACGGTGACC…
Note: This table show all sequential details for MDV strains used in this study, from bp 1-1024 , the sequence starts from left to the right in the table
